# Supplementary material for: Traversing the Cell Wall: The Chitinolytic Activity of Histoplasma capsulatum Extracellular Vesicles Facilitates Their Release
Source: J Fungi (Basel). 2023 Oct 27;9(11):1052. doi: 10.3390/jof9111052 (PMC10672645; doi:10.3390/jof9111052)
Supplement: Supplementary file 1 [file jof-09-01052-s001.zip]

Archive with 1 entries (1 files):
- jof-2647490-supplementary.xls
