# Supplementary material for: Traversing the Cell Wall: The Chitinolytic Activity of Histoplasma capsulatum Extracellular Vesicles Facilitates Their Release
Source: J Fungi (Basel). 2023 Oct 27;9(11):1052. doi: 10.3390/jof9111052 (PMC10672645; doi:10.3390/jof9111052)
Supplement: Supplementary file 1 [file jof-09-01052-s001.zip › jof-2647490-supplementary.xls]

## Sheet: Raw data (Supplementary Table1)
									Quantitative Value (Normalized Total Spectra)	Quantitative Value (Normalized Total Spectra)	Quantitative Value (Normalized Total Spectra)	Quantitative Value (Normalized Total Spectra)	Quantitative Value (Normalized Total Spectra)
Histoplasma-genus_04-21-2023									EV_Hc_G217B_Control-2	EV_Hc_G217B_Control-3	EV_Hc_G217B_Treated-1	EV_Hc_G217B_Treated-2	EV_Hc_G217B_Treated-3
#	Visible?	Starred?	Identified Proteins (1249)	Accession Number	Alternate ID	Molecular Weight	Protein Grouping Ambiguity	Taxonomy	EV_Hc_G217B_Control-2	EV_Hc_G217B_Control-3	EV_Hc_G217B_Treated-1	EV_Hc_G217B_Treated-2	EV_Hc_G217B_Treated-3
1	true	Empty	Cluster of Allergen Asp f 4 OS=Ajellomyces capsulatus (strain H143) OX=544712 GN=HCDG_09144 PE=4 SV=1 (C6HSG3)	C6HSG3 [4]	HCDG_09144	26 kDa	true	unknown	891.78	581.95	1165.1	994.43	778.71
1.1	true	Empty	Allergen Asp f 4 OS=Ajellomyces capsulatus (strain H143) OX=544712 GN=HCDG_09144 PE=4 SV=1	C6HSG3	HCDG_09144	26 kDa	true	unknown	717.33	452.55	904.34	784.45	636.13
1.2	true	Empty	Allergen Asp f 4 OS=Histoplasma ohiense OX=2902605 GN=I7I48_09809 PE=4 SV=1	A0A8H7YD79	I7I48_09809	33 kDa	true	unknown	637.09	410.81	655.34	623.99	573.45
1.3	true	Empty	Allergen Asp f 4 OS=Ajellomyces capsulatus OX=5037 GN=I7I52_11886 PE=4 SV=1	A0A8H8CSN2	I7I52_11886	26 kDa	true	unknown	526.72	329.33	490.05	485.32	482.24
1.4	true	Empty	Allergen Asp f 4 OS=Ajellomyces capsulatus (strain NAm1 / WU24) OX=2059318 GN=HCAG_04096 PE=4 SV=1	A6R388	HCAG_04096	26 kDa	true	unknown	396.68	267.73	351.98	360.53	370.3
2	true	Empty	Cell wall synthesis protein OS=Histoplasma ohiense OX=2902605 GN=I7I48_08459 PE=3 SV=1	A0A8H7YDQ2	I7I48_08459	44 kDa		unknown	493.23	318.3	784.07	568.54	371.86
3	true	Empty	Cluster of Beta-glucosidase OS=Histoplasma ohiense OX=2902605 GN=I7I48_11962 PE=3 SV=1 (A0A8H8CZ95)	A0A8H8CZ95 [3]	I7I48_11962	32 kDa	true	unknown	494.62	269.05	414.14	510.07	429.36
3.1	true	Empty	Beta-glucosidase OS=Histoplasma ohiense OX=2902605 GN=I7I48_11962 PE=3 SV=1	A0A8H8CZ95	I7I48_11962	32 kDa	true	unknown	431.29	232.08	363.03	435.79	362.78
3.2	true	Empty	Beta-glucosidase 4 OS=Ajellomyces capsulatus (strain NAm1 / WU24) OX=2059318 GN=HCAG_01828 PE=3 SV=1	A6QWS1	HCAG_01828	32 kDa	true	unknown	278.33	150.62	259.16	298.13	244.9
3.3	true	Empty	Beta-glucosidase OS=Ajellomyces capsulatus (strain H143) OX=544712 GN=HCDG_03773 PE=3 SV=1	C6HCM4	HCDG_03773	306 kDa	true	unknown	0	0	0	0	0
4	true	Empty	Cluster of ATP-dependent molecular chaperone HSC82 OS=Ajellomyces capsulatus (strain H143) OX=544712 GN=HCDG_03083 PE=3 SV=1 (C6HA52)	C6HA52 [3]	HCDG_03083	274 kDa	true	unknown	373.96	432.62	349.62	370.42	372.21
4.1	true	Empty	ATP-dependent molecular chaperone HSC82 OS=Ajellomyces capsulatus (strain H143) OX=544712 GN=HCDG_03083 PE=3 SV=1	C6HA52	HCDG_03083	274 kDa	true	unknown	373.96	425.78	349.62	370.42	369.55
4.2	true	Empty	ATP-dependent molecular chaperone HSC82 OS=Ajellomyces capsulatus OX=5037 GN=I7I51_03875 PE=3 SV=1	A0A8A1M5F3	I7I51_03875	80 kDa	true	unknown	362.93	412.79	332.48	359.53	354.92
4.3	true	Empty	Heat shock protein 82 OS=Ajellomyces capsulatus OX=5037 GN=HSP82 PE=3 SV=1	P33125	HSP82	77 kDa	true	unknown	161.19	198.53	156.88	158.47	161.13
5	true	Empty	Cluster of Beta-glucosidase, mycelia-enriched transcript OS=Histoplasma ohiense OX=2902605 GN=I7I48_00930 PE=4 SV=1 (A0A8H8D610)	A0A8H8D610 [3]	I7I48_00930	61 kDa	true	unknown	358.45	296.43	310.65	378.35	464.55
5.1	true	Empty	Beta-glucosidase, mycelia-enriched transcript OS=Histoplasma ohiense OX=2902605 GN=I7I48_00930 PE=4 SV=1	A0A8H8D610	I7I48_00930	61 kDa	true	unknown	339.31	280.01	283.35	348.64	446.55
5.2	true	Empty	Beta-glucosidase, mycelia-enriched transcript OS=Ajellomyces capsulatus OX=5037 GN=I7I51_06630 PE=4 SV=1	A0A8A1MIB4	I7I51_06630	62 kDa	true	unknown	295.8	242.35	245.74	304.07	395.2
5.3	true	Empty	Beta-glucosidase OS=Ajellomyces capsulatus OX=5037 GN=I7I52_07877 PE=4 SV=1	A0A8H7YJS5	I7I52_07877	62 kDa	true	unknown	0	0	0	0	0
6	true	Empty	Cluster of chitinase OS=Histoplasma ohiense OX=2902605 GN=CTS1 PE=3 SV=1 (A0A8H7Z0D3)	A0A8H7Z0D3 [4]	CTS1	68 kDa	true	unknown	237.62	201.94	235.12	201.06	252.54
6.1	true	Empty	chitinase OS=Histoplasma ohiense OX=2902605 GN=CTS1 PE=3 SV=1	A0A8H7Z0D3	CTS1	68 kDa	true	unknown	221.45	184.82	221.55	188.19	231.26
6.2	true	Empty	chitinase OS=Ajellomyces capsulatus (strain H143) OX=544712 GN=HCDG_03584 PE=3 SV=1	C6HC35	HCDG_03584	67 kDa	true	unknown	132.45	118.39	124.5	115.89	140.64
6.3	true	Empty	chitinase OS=Ajellomyces capsulatus (strain G186AR / H82 / ATCC MYA-2454 / RMSCC 2432) OX=447093 GN=HCBG_07405 PE=3 SV=1	C0NW75	HCBG_07405	68 kDa	true	unknown	117.71	106.75	117.68	100.04	125.98
6.4	true	Empty	chitinase OS=Ajellomyces capsulatus OX=5037 GN=CTS1 PE=3 SV=1	A0A8A1M0L7	CTS1	69 kDa	true	unknown	88.288	91.024	90.457	77.257	100.02
7	true	Empty	Cluster of Glycosyl hydrolase catalytic core domain-containing protein OS=Histoplasma ohiense OX=2902605 GN=CFP8 PE=4 SV=1 (A0A8H7YQU4)	A0A8H7YQU4 [2]	CFP8	29 kDa	true	unknown	184	162.25	251.13	177.3	217.67
7.1	true	Empty	Glycosyl hydrolase catalytic core domain-containing protein OS=Histoplasma ohiense OX=2902605 GN=CFP8 PE=4 SV=1	A0A8H7YQU4	CFP8	29 kDa	true	unknown	127.31	128.7	172.42	116.89	160.45
7.2	true	Empty	Glycosyl hydrolase catalytic core domain-containing protein OS=Ajellomyces capsulatus OX=5037 GN=CFP8 PE=4 SV=1	A0A8A1MK04	CFP8	29 kDa	true	unknown	108.33	95.164	123.22	97.063	132.44
8	true	Empty	TOS1-like protein OS=Histoplasma ohiense OX=2902605 GN=TOS1 PE=3 SV=1	A0A8H8CVE4	TOS1	46 kDa		unknown	178.25	156.73	220.27	187.2	164.89
9	true	Empty	Cluster of Tyrosinase OS=Histoplasma ohiense OX=2902605 GN=TYR1 PE=4 SV=1 (A0A8H7YIC7)	A0A8H7YIC7 [3]	TYR1	42 kDa	true	unknown	176.51	156.14	182.66	178.27	129.78
9.1	true	Empty	Tyrosinase OS=Histoplasma ohiense OX=2902605 GN=TYR1 PE=4 SV=1	A0A8H7YIC7	TYR1	42 kDa	true	unknown	169.15	147.23	174.17	171.34	122.47
9.2	true	Empty	Tyrosinase OS=Ajellomyces capsulatus OX=5037 GN=TYR1 PE=4 SV=1	A0A8A1M8K3	TYR1	42 kDa	true	unknown	122.08	112.29	157.11	130.73	87.793
9.3	true	Empty	Tyrosinase OS=Ajellomyces capsulatus OX=5037 GN=TYR1 PE=4 SV=1	A0A8H7YFF4	TYR1	42 kDa	true	unknown	105.25	97.223	110.62	116.87	81.815
10	true	Empty	Hsp60-like protein OS=Ajellomyces capsulatus (strain H143) OX=544712 GN=HCDG_05076 PE=3 SV=1	C6HGI5	HCDG_05076	62 kDa		unknown	148.74	117.02	191.07	163.43	108.49
11	true	Empty	Cluster of ATP synthase subunit beta OS=Ajellomyces capsulatus OX=5037 GN=I7I52_06487 PE=3 SV=1 (A0A8H7YRN3)	A0A8H7YRN3 [2]	I7I52_06487	56 kDa	true	unknown	122.13	112.23	218.37	137.67	106
11.1	true	Empty	ATP synthase subunit beta OS=Ajellomyces capsulatus OX=5037 GN=I7I52_06487 PE=3 SV=1	A0A8H7YRN3	I7I52_06487	56 kDa	true	unknown	122.13	112.23	218.37	137.67	106
11.2	true	Empty	ATP synthase subunit beta OS=Ajellomyces capsulatus (strain NAm1 / WU24) OX=2059318 GN=HCAG_06944 PE=3 SV=1	A6R9F3	HCAG_06944	56 kDa	true	unknown	103.01	95.109	184.25	115.88	87.996
12	true	Empty	Cluster of GPI-anchored cell wall organization protein Ecm33 OS=Histoplasma ohiense OX=2902605 GN=ECM33 PE=4 SV=1 (A0A8H7YS85)	A0A8H7YS85 [3]	ECM33	40 kDa	true	unknown	111.16	104.02	121.24	137.67	126.46
12.1	true	Empty	GPI-anchored cell wall organization protein Ecm33 OS=Histoplasma ohiense OX=2902605 GN=ECM33 PE=4 SV=1	A0A8H7YS85	ECM33	40 kDa	true	unknown	108.94	101.29	114.42	133.71	125.13
12.2	true	Empty	GPI-anchored cell wall organization protein Ecm33 OS=Ajellomyces capsulatus (strain H88) OX=544711 GN=ECM33 PE=4 SV=1	A0A8A1LD25 (+1)	ECM33	40 kDa	true	unknown	92.045	82.81	90.457	111.91	105.8
13	true	Empty	Cluster of Enolase OS=Histoplasma ohiense OX=2902605 GN=ENO1 PE=3 SV=1 (A0A8H7YI70)	A0A8H7YI70 [2]	ENO1	47 kDa	true	unknown	126.46	130.71	73.166	108.95	124.38
13.1	true	Empty	Enolase OS=Histoplasma ohiense OX=2902605 GN=ENO1 PE=3 SV=1	A0A8H7YI70	ENO1	47 kDa	true	unknown	116.92	122.5	57.774	99.044	117.07
13.2	true	Empty	Enolase OS=Ajellomyces capsulatus (strain G186AR / H82 / ATCC MYA-2454 / RMSCC 2432) OX=447093 GN=HCBG_00056 PE=3 SV=1	C0NAB0	HCBG_00056	47 kDa	true	unknown	109.54	106.04	57.774	90.123	107.09
14	true	Empty	Cluster of beta-glucosidase OS=Histoplasma ohiense OX=2902605 GN=I7I48_05879 PE=3 SV=1 (A0A8H8D0Y1)	A0A8H8D0Y1 [6]	I7I48_05879	93 kDa	true	unknown	114.77	47.226	180.91	124.79	83.796
14.1	true	Empty	beta-glucosidase OS=Histoplasma ohiense OX=2902605 GN=I7I48_05879 PE=3 SV=1	A0A8H8D0Y1	I7I48_05879	93 kDa	true	unknown	114.77	47.226	180.91	124.79	83.796
14.2	true	Empty	beta-glucosidase OS=Ajellomyces capsulatus OX=5037 GN=I7I52_11487 PE=3 SV=1	A0A8H8CS35	I7I52_11487	93 kDa	true	unknown	110.35	0	177.58	124.79	81.815
14.3	true	Empty	beta-glucosidase OS=Ajellomyces capsulatus OX=5037 GN=I7I51_01717 PE=3 SV=1	A0A8A1MKQ0	I7I51_01717	76 kDa	true	unknown	62.558	27.381	92.048	65.364	45.263
14.4	true	Empty	Anti-H protein (Fragment) OS=Ajellomyces capsulatus OX=5037 PE=3 SV=1	A0A4P8YSP0		8 kDa	true	unknown	0	0	0	0	0
14.5	true	Empty	H antigen (Fragment) OS=Ajellomyces capsulatus OX=5037 GN=H-anti PE=4 SV=1	R9QME0	H-anti	4 kDa	true	unknown	0	0	0	0	0
14.6	true	Empty	H-antigen (Fragment) OS=Ajellomyces capsulatus OX=5037 PE=3 SV=1	A0A223LXR6		9 kDa	true	unknown	0	0	0	0	0
15	true	Empty	Cluster of Fructose-bisphosphate aldolase OS=Histoplasma ohiense OX=2902605 GN=I7I48_05625 PE=3 SV=1 (A0A8H7YW04)	A0A8H7YW04 [2]	I7I48_05625	40 kDa	true	unknown	108.22	120.47	107.75	102	108.49
15.1	true	Empty	Fructose-bisphosphate aldolase OS=Histoplasma ohiense OX=2902605 GN=I7I48_05625 PE=3 SV=1	A0A8H7YW04	I7I48_05625	40 kDa	true	unknown	108.22	120.47	107.75	102	108.49
15.2	true	Empty	Fructose-bisphosphate aldolase OS=Ajellomyces capsulatus (strain H88) OX=544711 GN=HCEG_00188 PE=3 SV=1	F0U804	HCEG_00188	40 kDa	true	unknown	93.496	105.42	99.179	90.123	95.82
16	true	Empty	Cluster of Glyceraldehyde-3-phosphate dehydrogenase OS=Ajellomyces capsulatus (strain H88) OX=544711 GN=GAPDH PE=3 SV=1 (F0UVW6)	F0UVW6 [2]	GAPDH	36 kDa	true	unknown	86.135	132.09	27.373	108.95	117.07
16.1	true	Empty	Glyceraldehyde-3-phosphate dehydrogenase OS=Ajellomyces capsulatus (strain H88) OX=544711 GN=GAPDH PE=3 SV=1	F0UVW6	GAPDH	36 kDa	true	unknown	82.465	126.62	27.373	108.95	112.42
16.2	true	Empty	Glyceraldehyde-3-phosphate dehydrogenase OS=Histoplasma ohiense OX=2902605 GN=GAPDH PE=3 SV=1	A0A8H7YZX1	GAPDH	36 kDa	true	unknown	85.41	126.62	27.373	108.95	110.41
17	true	Empty	Cluster of Putative mucin family signaling protein Msb2 OS=Ajellomyces capsulatus OX=5037 GN=MSB2 PE=4 SV=1 (A0A8H7YVC5)	A0A8H7YVC5 [2]	MSB2	77 kDa	true	unknown	93.474	93.784	156.95	109.94	88.645
17.1	true	Empty	Putative mucin family signaling protein Msb2 OS=Ajellomyces capsulatus OX=5037 GN=MSB2 PE=4 SV=1	A0A8H7YVC5	MSB2	77 kDa	true	unknown	72.841	77.356	129.73	90.128	75.322
17.2	true	Empty	Putative mucin family signaling protein Msb2 OS=Histoplasma ohiense OX=2902605 GN=MSB2 PE=4 SV=1	A0A8H7Z5K9	MSB2	76 kDa	true	unknown	69.962	69.821	107.44	77.254	69.277
18	true	Empty	Cluster of Hsp70-like protein OS=Histoplasma ohiense OX=2902605 GN=HSP70 PE=3 SV=1 (A0A8H7YN18)	A0A8H7YN18 [2]	HSP70	71 kDa	true	unknown	89.738	127.34	10.159	57.443	110.34
18.1	true	Empty	Hsp70-like protein OS=Histoplasma ohiense OX=2902605 GN=HSP70 PE=3 SV=1	A0A8H7YN18	HSP70	71 kDa	true	unknown	89.738	127.34	10.159	57.443	110.34
18.2	true	Empty	Hsp70-like protein OS=Ajellomyces capsulatus (strain H88) OX=544711 GN=HCEG_07337 PE=3 SV=1	F0UMD0	HCEG_07337	69 kDa	true	unknown	0	0	0	0	0
19	true	Empty	Cluster of 1,3-beta-glucanosyltransferase OS=Histoplasma ohiense OX=2902605 GN=I7I48_07268 PE=3 SV=1 (A0A8H7YVD4)	A0A8H7YVD4 [3]	I7I48_07268	48 kDa	true	unknown	69.215	61.562	93.562	102.01	91.141
19.1	true	Empty	1,3-beta-glucanosyltransferase OS=Histoplasma ohiense OX=2902605 GN=I7I48_07268 PE=3 SV=1	A0A8H7YVD4	I7I48_07268	48 kDa	true	unknown	69.215	60.883	93.562	102.01	88.51
19.2	true	Empty	1,3-beta-glucanosyltransferase OS=Ajellomyces capsulatus OX=5037 GN=I7I52_02631 PE=3 SV=1	A0A8H8D710	I7I52_02631	48 kDa	true	unknown	52.274	50.61	83.326	86.167	61.182
19.3	true	Empty	1,3-beta-glucanosyltransferase OS=Ajellomyces capsulatus (strain NAm1 / WU24) OX=2059318 GN=HCAG_07210 PE=3 SV=1	A6RC52	HCAG_07210	53 kDa	true	unknown	0	0	0	0	0
20	true	Empty	Elongation factor 1-alpha OS=Ajellomyces capsulatus (strain NAm1 / WU24) OX=2059318 GN=HCAG_08798 PE=3 SV=1	A6RGN1 (+1)	HCAG_08798	50 kDa		unknown	85.366	117.06	10.159	74.281	99.168
21	true	Empty	Cluster of Peptidyl-prolyl cis-trans isomerase OS=Ajellomyces capsulatus (strain G186AR / H82 / ATCC MYA-2454 / RMSCC 2432) OX=447093 GN=HCBG_00409 PE=3 SV=1 (C0NBB3)	C0NBB3 [2]	HCBG_00409	27 kDa	true	unknown	68.424	87.629	56.183	67.352	59.985
21.1	true	Empty	Peptidyl-prolyl cis-trans isomerase OS=Ajellomyces capsulatus (strain G186AR / H82 / ATCC MYA-2454 / RMSCC 2432) OX=447093 GN=HCBG_00409 PE=3 SV=1	C0NBB3	HCBG_00409	27 kDa	true	unknown	66.952	84.88	46.024	62.399	59.985
21.2	true	Empty	Peptidyl-prolyl cis-trans isomerase OS=Ajellomyces capsulatus (strain NAm1 / WU24) OX=2059318 GN=HCAG_04485 PE=3 SV=1	A6R4C7	HCAG_04485	26 kDa	true	unknown	47.066	60.259	47.691	50.508	41.3
22	true	Empty	Cluster of Elongation factor 2 OS=Ajellomyces capsulatus (strain H88) OX=544711 GN=EFT1 PE=3 SV=1 (F0UUQ1)	F0UUQ1 [4]	EFT1	94 kDa	true	unknown	67.699	92.426	25.552	53.484	79.8
22.1	true	Empty	Elongation factor 2 OS=Ajellomyces capsulatus (strain H88) OX=544711 GN=EFT1 PE=3 SV=1	F0UUQ1	EFT1	94 kDa	true	unknown	67.699	92.426	25.552	53.484	79.8
22.2	true	Empty	Elongation factor 2 OS=Ajellomyces capsulatus (strain NAm1 / WU24) OX=2059318 GN=HCAG_05988 PE=3 SV=1	A6RAK0	HCAG_05988	70 kDa	true	unknown	36.761	62.296	11.904	27.732	52.404
22.3	true	Empty	116 kDa U5 small nuclear ribonucleoprotein component OS=Ajellomyces capsulatus (strain G186AR / H82 / ATCC MYA-2454 / RMSCC 2432) OX=447093 GN=HCBG_04793 PE=3 SV=1	C0NNR3	HCBG_04793	111 kDa	true	unknown	0	0	0	0	0
22.4	true	Empty	116 kDa U5 small nuclear ribonucleoprotein component OS=Ajellomyces capsulatus (strain H143) OX=544712 GN=HCDG_05341 PE=3 SV=1	C6HG01	HCDG_05341	111 kDa	true	unknown	0	0	0	0	0
23	true	Empty	Histone H2B OS=Ajellomyces capsulatus (strain NAm1 / WU24) OX=2059318 GN=HCAG_03525 PE=3 SV=1	A6R1L7	HCAG_03525	15 kDa		unknown	37.464	45.156	86.584	56.459	36.451
24	true	Empty	Uncharacterized protein OS=Histoplasma ohiense OX=2902605 GN=I7I48_01182 PE=4 SV=1	A0A8H8D499	I7I48_01182	20 kDa		unknown	43.419	43.119	88.789	81.216	52.607
25	true	Empty	Cluster of D-aminoacyl-tRNA deacylase OS=Ajellomyces capsulatus (strain G186AR / H82 / ATCC MYA-2454 / RMSCC 2432) OX=447093 GN=HCBG_08524 PE=3 SV=1 (C0NZE4)	C0NZE4 [2]	HCBG_08524	75 kDa	true	unknown	57.394	59.525	66.65	55.47	55.237
25.1	true	Empty	D-aminoacyl-tRNA deacylase OS=Ajellomyces capsulatus (strain G186AR / H82 / ATCC MYA-2454 / RMSCC 2432) OX=447093 GN=HCBG_08524 PE=3 SV=1	C0NZE4	HCBG_08524	75 kDa	true	unknown	57.394	59.525	66.65	55.47	55.237
25.2	true	Empty	Peptidyl-prolyl cis-trans isomerase OS=Ajellomyces capsulatus (strain NAm1 / WU24) OX=2059318 GN=HCAG_08833 PE=3 SV=1	A6RGR6	HCAG_08833	33 kDa	true	unknown	34.586	35.562	35.788	30.707	31.94
26	true	Empty	14-3-3 protein epsilon OS=Ajellomyces capsulatus OX=5037 GN=BMH1 PE=3 SV=1	A0A8H8CRZ5 (+1)	BMH1	32 kDa	true	unknown	58.119	61.595	47.691	44.566	54.554
27	true	Empty	Cluster of Aldehyde dehydrogenase OS=Ajellomyces capsulatus (strain NAm1 / WU24) OX=2059318 GN=HCAG_08367 PE=3 SV=1 (A6RFF1)	A6RFF1 [2]	HCAG_08367	53 kDa	true	unknown	45.66	81.463	3.412	30.705	65.794
27.1	true	Empty	Aldehyde dehydrogenase OS=Ajellomyces capsulatus (strain NAm1 / WU24) OX=2059318 GN=HCAG_08367 PE=3 SV=1	A6RFF1	HCAG_08367	53 kDa	true	unknown	42.738	73.917	3.412	27.732	59.782
27.2	true	Empty	Aldehyde dehydrogenase OS=Ajellomyces capsulatus OX=5037 GN=ALD5 PE=3 SV=1	A0A8H7ZA13	ALD5	54 kDa	true	unknown	30.213	52.724	3.412	22.781	42.564
28	true	Empty	Cluster of 1,3-beta-glucanosyltransferase OS=Histoplasma ohiense OX=2902605 GN=I7I48_06251 PE=3 SV=1 (A0A8H7YX66)	A0A8H7YX66 [3]	I7I48_06251	57 kDa	true	unknown	51.549	41.75	28.887	53.481	58.585
28.1	true	Empty	1,3-beta-glucanosyltransferase OS=Histoplasma ohiense OX=2902605 GN=I7I48_06251 PE=3 SV=1	A0A8H7YX66	I7I48_06251	57 kDa	true	unknown	46.407	36.953	28.887	47.538	51.924
28.2	true	Empty	1,3-beta-glucanosyltransferase OS=Ajellomyces capsulatus OX=5037 GN=I7I51_00442 PE=3 SV=1	A0A8A1MFI8	I7I51_00442	57 kDa	true	unknown	31.663	24.643	22.063	29.713	33.955
28.3	true	Empty	1,3-beta-glucanosyltransferase OS=Ajellomyces capsulatus (strain H88) OX=544711 GN=HCEG_01802 PE=3 SV=1	F0U7S8	HCEG_01802	57 kDa	true	unknown	25.027	8.827	10.005	13.848	26.611
29	true	Empty	Cluster of Protein disulfide-isomerase OS=Histoplasma ohiense OX=2902605 GN=I7I48_08716 PE=3 SV=1 (A0A8H7YDT5)	A0A8H7YDT5 [3]	I7I48_08716	71 kDa	true	unknown	56.647	51.355	49.282	39.62	47.927
29.1	true	Empty	Protein disulfide-isomerase OS=Histoplasma ohiense OX=2902605 GN=I7I48_08716 PE=3 SV=1	A0A8H7YDT5	I7I48_08716	71 kDa	true	unknown	55.175	51.355	49.282	39.62	47.927
29.2	true	Empty	Protein disulfide-isomerase OS=Ajellomyces capsulatus OX=5037 GN=I7I51_03632 PE=3 SV=1	A0A8A1MBB9	I7I51_03632	59 kDa	true	unknown	20.589	19.166	16.983	15.844	15.27
29.3	true	Empty	Disulfidisomerase OS=Ajellomyces capsulatus (strain H143) OX=544712 GN=HCDG_03320 PE=3 SV=1	C6HAT9	HCDG_03320	52 kDa	true	unknown	14.7	11.642	6.824	9.9044	9.2919
30	true	Empty	malate dehydrogenase OS=Histoplasma ohiense OX=2902605 GN=I7I48_10087 PE=3 SV=1	A0A8H8CSD5	I7I48_10087	35 kDa	true	unknown	47.132	67.116	22.217	48.53	55.339
31	true	Empty	Cluster of Aha1 domain family OS=Histoplasma ohiense OX=2902605 GN=AHA1 PE=3 SV=1 (A0A8H7YNY2)	A0A8H7YNY2 [3]	AHA1	37 kDa	true	unknown	52.977	47.894	64.828	51.503	33.239
31.1	true	Empty	Aha1 domain family OS=Histoplasma ohiense OX=2902605 GN=AHA1 PE=3 SV=1	A0A8H7YNY2	AHA1	37 kDa	true	unknown	52.977	47.894	64.828	51.503	33.239
31.2	true	Empty	Aha1 domain family OS=Ajellomyces capsulatus (strain H143) OX=544712 GN=HCDG_05998 PE=3 SV=1	C6HIW4	HCDG_05998	37 kDa	true	unknown	0	0	0	0	0
31.3	true	Empty	Aha1 domain family OS=Ajellomyces capsulatus (strain G186AR / H82 / ATCC MYA-2454 / RMSCC 2432) OX=447093 GN=HCBG_03432 PE=3 SV=1	C0NJV2	HCBG_03432	37 kDa	true	unknown	35.333	30.765	51.18	33.675	22.614
32	true	Empty	Cluster of Triosephosphate isomerase OS=Histoplasma ohiense OX=2902605 GN=TPI1 PE=3 SV=1 (A0A8H8D3V4)	A0A8H8D3V4 [2]	TPI1	27 kDa	true	unknown	47.088	53.381	40.867	45.557	50.558
32.1	true	Empty	Triosephosphate isomerase OS=Histoplasma ohiense OX=2902605 GN=TPI1 PE=3 SV=1	A0A8H8D3V4	TPI1	27 kDa	true	unknown	47.088	52.702	40.867	45.557	47.927
32.2	true	Empty	Triosephosphate isomerase OS=Ajellomyces capsulatus (strain NAm1 / WU24) OX=2059318 GN=HCAG_02511 PE=3 SV=1	A6QYQ4	HCAG_02511	10 kDa	true	unknown	16.897	17.107	13.648	16.839	18.618
33	true	Empty	Nucleoside diphosphate kinase OS=Ajellomyces capsulatus OX=5037 GN=I7I51_07678 PE=3 SV=1	A0A8A1LYD8 (+1)	I7I51_07678	17 kDa		unknown	44.891	28.049	134.97	52.494	24.663
34	true	Empty	Cluster of HAD-superfamily hydrolase OS=Ajellomyces capsulatus OX=5037 GN=I7I51_08951 PE=4 SV=1 (A0A8A1LZA3)	A0A8A1LZA3 [2]	I7I51_08951	27 kDa	true	unknown	47.154	56.119	27.296	29.71	47.961
34.1	true	Empty	HAD-superfamily hydrolase OS=Ajellomyces capsulatus OX=5037 GN=I7I51_08951 PE=4 SV=1	A0A8A1LZA3	I7I51_08951	27 kDa	true	unknown	47.154	56.119	27.296	29.71	47.961
34.2	true	Empty	HAD-superfamily hydrolase OS=Ajellomyces capsulatus OX=5037 GN=I7I52_04622 PE=4 SV=1	A0A8H7YPD4	I7I52_04622	27 kDa	true	unknown	47.154	56.119	27.296	29.71	47.961
35	true	Empty	Malate dehydrogenase OS=Histoplasma ohiense OX=2902605 GN=MDH1 PE=3 SV=1	A0A8H7YDH0 (+2)	MDH1	36 kDa	true	unknown	35.311	47.248	25.552	53.484	39.217
36	true	Empty	Cluster of Pectate lyase superfamily protein domain-containing protein OS=Ajellomyces capsulatus (strain NAm1 / WU24) OX=2059318 GN=HCAG_02309 PE=4 SV=1 (A6QY52)	A6QY52 [2]	HCAG_02309	96 kDa	true	unknown	41.244	28.082	41.021	37.637	43.416
36.1	true	Empty	Pectate lyase superfamily protein domain-containing protein OS=Ajellomyces capsulatus (strain NAm1 / WU24) OX=2059318 GN=HCAG_02309 PE=4 SV=1	A6QY52	HCAG_02309	96 kDa	true	unknown	30.213	21.225	32.453	26.74	33.407
36.2	true	Empty	Exo-beta-1,3-glucanase Exg0 OS=Ajellomyces capsulatus (strain G186AR / H82 / ATCC MYA-2454 / RMSCC 2432) OX=447093 GN=HCBG_01384 PE=4 SV=1	C0NER8	HCBG_01384	102 kDa	true	unknown	32.388	21.237	29.041	29.713	34.09
37	true	Empty	DNA damage checkpoint protein rad24 OS=Ajellomyces capsulatus OX=5037 GN=I7I51_04035 PE=3 SV=1	A0A8A1M5U9 (+1)	I7I51_04035	30 kDa	true	unknown	41.266	36.975	54.515	41.598	31.257
38	true	Empty	Thiol-specific antioxidant OS=Ajellomyces capsulatus (strain NAm1 / WU24) OX=2059318 GN=HCAG_06210 PE=3 SV=1	A6RB72	HCAG_06210	25 kDa		unknown	29.466	26.657	10.159	29.713	23.297
39	true	Empty	Cluster of Glycosidase OS=Histoplasma ohiense OX=2902605 GN=I7I48_11013 PE=3 SV=1 (A0A8H7YN26)	A0A8H7YN26 [2]	I7I48_11013	40 kDa	true	unknown	39.024	35.551	37.455	7.9235	38.534
39.1	true	Empty	Glycosidase OS=Histoplasma ohiense OX=2902605 GN=I7I48_11013 PE=3 SV=1	A0A8H7YN26	I7I48_11013	40 kDa	true	unknown	39.024	35.551	37.455	7.9235	38.534
39.2	true	Empty	Glycosidase OS=Ajellomyces capsulatus OX=5037 GN=I7I52_10505 PE=3 SV=1	A0A8H7Z2M5	I7I52_10505	43 kDa	true	unknown	35.333	32.134	37.455	7.9235	33.239
40	true	Empty	Cluster of ATP synthase subunit alpha OS=Histoplasma ohiense OX=2902605 GN=I7I48_00880 PE=3 SV=1 (A0A8H7Z4F0)	A0A8H7Z4F0 [3]	I7I48_00880	60 kDa	true	unknown	33.114	39.702	20.472	27.727	31.906
40.1	true	Empty	ATP synthase subunit alpha OS=Histoplasma ohiense OX=2902605 GN=I7I48_00880 PE=3 SV=1	A0A8H7Z4F0 (+1)	I7I48_00880	60 kDa	true	unknown	33.114	39.702	20.472	27.727	31.906
40.2	true	Empty	ATP synthase subunit alpha OS=Ajellomyces capsulatus OX=5037 GN=I7I51_06594 PE=3 SV=1	A0A8A1MH00	I7I51_06594	60 kDa	true	unknown	31.641	39.702	20.472	24.757	31.223
41	true	Empty	Cluster of 5-methyltetrahydropteroyltriglutamate--homocysteine S-methyltransferase OS=Histoplasma ohiense OX=2902605 GN=MET6 PE=3 SV=1 (A0A8H7YXT5)	A0A8H7YXT5 [2]	MET6	87 kDa	true	unknown	27.95	48.551	0	18.812	40.549
41.1	true	Empty	5-methyltetrahydropteroyltriglutamate--homocysteine S-methyltransferase OS=Histoplasma ohiense OX=2902605 GN=MET6 PE=3 SV=1	A0A8H7YXT5	MET6	87 kDa	true	unknown	27.95	48.551	0	18.812	40.549
41.2	true	Empty	5-methyltetrahydropteroyltriglutamate--homocysteine S-methyltransferase OS=Ajellomyces capsulatus (strain H88) OX=544711 GN=MET6 PE=3 SV=1	A0A8A1LCV3	MET6	87 kDa	true	unknown	0	0	0	0	0
42	true	Empty	Actin OS=Ajellomyces capsulatus OX=5037 GN=ACT1 PE=3 SV=1	A0A8H8D1A1	ACT1	42 kDa		unknown	29.422	45.167	1.7444	24.765	43.247
43	true	Empty	DUF3712 superfamily domain-containing protein OS=Ajellomyces capsulatus OX=5037 GN=I7I51_03830 PE=4 SV=1	A0A8A1MAB6 (+1)	I7I51_03830	35 kDa		unknown	20.633	17.786	56.337	34.661	21.316
44	true	Empty	Cluster of Hsp88-like protein OS=Ajellomyces capsulatus OX=5037 GN=I7I52_03450 PE=4 SV=1 (A0A8H7ZA15)	A0A8H7ZA15 [2]	I7I52_03450	79 kDa	true	unknown	27.203	33.547	6.824	17.825	29.925
44.1	true	Empty	Hsp88-like protein OS=Ajellomyces capsulatus OX=5037 GN=I7I52_03450 PE=4 SV=1	A0A8H7ZA15	I7I52_03450	79 kDa	true	unknown	27.203	33.547	6.824	17.825	29.925
44.2	true	Empty	Heat shock protein Hsp88 OS=Ajellomyces capsulatus (strain NAm1 / WU24) OX=2059318 GN=HCAG_00783 PE=4 SV=1	A6QTS7	HCAG_00783	79 kDa	true	unknown	24.258	29.44	6.824	17.825	27.91
45	true	Empty	Calcium-binding protein OS=Histoplasma ohiense OX=2902605 GN=CBP1 PE=4 SV=1	A0A8H7YYH4	CBP1	11 kDa		unknown	29.422	17.118	56.183	45.557	31.257
46	true	Empty	ATP-dependent RNA helicase eIF4A OS=Ajellomyces capsulatus OX=5037 GN=TIF1 PE=3 SV=1	A0A8H7YFC5	TIF1	45 kDa		unknown	31.663	40.392	3.4889	20.798	31.223
47	true	Empty	Adenosylhomocysteinase OS=Ajellomyces capsulatus (strain NAm1 / WU24) OX=2059318 GN=HCAG_03371 PE=3 SV=1	A6R164	HCAG_03371	78 kDa		unknown	28.741	33.525	10.236	20.795	33.34
48	true	Empty	Cluster of Cell division control protein OS=Histoplasma ohiense OX=2902605 GN=CDC48 PE=4 SV=1 (A0A8H7Z3S1)	A0A8H7Z3S1 [2]	CDC48	90 kDa	true	unknown	27.95	29.429	6.7472	18.812	24.663
48.1	true	Empty	Cell division control protein OS=Histoplasma ohiense OX=2902605 GN=CDC48 PE=4 SV=1	A0A8H7Z3S1	CDC48	90 kDa	true	unknown	27.95	29.429	6.7472	18.812	24.663
48.2	true	Empty	Cell division control protein OS=Ajellomyces capsulatus OX=5037 GN=CDC48 PE=3 SV=1	A0A8H7Z0D0	CDC48	28 kDa	true	unknown	0	0	0	0	0
49	true	Empty	Cluster of Alpha-amylase OS=Histoplasma ohiense OX=2902605 GN=AMY2 PE=3 SV=1 (A0A8H7YE19)	A0A8H7YE19 [2]	AMY2	61 kDa	true	unknown	39.793	32.189	3.412	21.787	37.303
49.1	true	Empty	Alpha-amylase OS=Histoplasma ohiense OX=2902605 GN=AMY2 PE=3 SV=1	A0A8H7YE19	AMY2	61 kDa	true	unknown	39.793	32.189	3.412	21.787	37.303
49.2	true	Empty	Alpha-amylase OS=Ajellomyces capsulatus (strain NAm1 / WU24) OX=2059318 GN=HCAG_04534 PE=3 SV=1	A6R4H6	HCAG_04534	52 kDa	true	unknown	0	0	0	0	0
50	true	Empty	Drmip_Hesp domain-containing protein OS=Histoplasma ohiense OX=2902605 GN=I7I48_00788 PE=4 SV=1	A0A8H7Z4D8	I7I48_00788	21 kDa		unknown	19.864	22.583	51.334	36.642	28.593
51	true	Empty	Cluster of G-protein comlpex beta subunit CpcB OS=Histoplasma ohiense OX=2902605 GN=CPC2 PE=3 SV=1 (A0A8H7YYW8)	A0A8H7YYW8 [3]	CPC2	35 kDa	true	unknown	27.225	39.023	5.0796	19.814	38.5
51.1	true	Empty	G-protein comlpex beta subunit CpcB OS=Histoplasma ohiense OX=2902605 GN=CPC2 PE=3 SV=1	A0A8H7YYW8	CPC2	35 kDa	true	unknown	27.225	39.023	5.0796	19.814	38.5
51.2	true	Empty	Succinate dehydrogenase assembly factor 2, mitochondrial OS=Ajellomyces capsulatus (strain G186AR / H82 / ATCC MYA-2454 / RMSCC 2432) OX=447093 GN=HCBG_04189 PE=3 SV=1	C0NN62	HCBG_04189	104 kDa	true	unknown	20.589	32.178	5.0796	15.852	33.171
51.3	true	Empty	Succinate dehydrogenase assembly factor 2, mitochondrial OS=Ajellomyces capsulatus (strain H88) OX=544711 GN=HCEG_00763 PE=3 SV=1	F0U610	HCEG_00763	104 kDa	true	unknown	20.589	32.178	5.0796	15.852	33.171
52	true	Empty	Cluster of Phosphoglycerate kinase OS=Histoplasma ohiense OX=2902605 GN=PGK1 PE=3 SV=1 (A0A8H8CYW8)	A0A8H8CYW8 [2]	PGK1	45 kDa	true	unknown	40.496	16.439	30.631	22.781	16.67
52.1	true	Empty	Phosphoglycerate kinase OS=Histoplasma ohiense OX=2902605 GN=PGK1 PE=3 SV=1	A0A8H8CYW8	PGK1	45 kDa	true	unknown	40.496	16.439	30.631	22.781	16.67
52.2	true	Empty	Phosphoglycerate kinase OS=Ajellomyces capsulatus (strain G186AR / H82 / ATCC MYA-2454 / RMSCC 2432) OX=447093 GN=HCBG_03241 PE=3 SV=1	C0NJB1	HCBG_03241	45 kDa	true	unknown	39.749	16.439	30.631	22.781	15.987
53	true	Empty	Extracellular cell wall glucanase Crf1 OS=Histoplasma ohiense OX=2902605 GN=I7I48_00580 PE=4 SV=1	A0A8H7Z116	I7I48_00580	42 kDa		unknown	30.916	30.119	18.728	20.795	34.605
54	true	Empty	Cluster of Uncharacterized protein OS=Histoplasma ohiense OX=2902605 GN=I7I48_08954 PE=4 SV=1 (A0A8H7YEE2)	A0A8H7YEE2 [2]	I7I48_08954	17 kDa	true	unknown	22.808	24.665	39.277	23.776	16.602
54.1	true	Empty	Uncharacterized protein OS=Histoplasma ohiense OX=2902605 GN=I7I48_08954 PE=4 SV=1	A0A8H7YEE2	I7I48_08954	17 kDa	true	unknown	22.808	24.665	39.277	23.776	16.602
54.2	true	Empty	Uncharacterized protein OS=Ajellomyces capsulatus OX=5037 GN=I7I52_00784 PE=4 SV=1	A0A8H7Z2J0	I7I52_00784	17 kDa	true	unknown	0	0	0	0	0
55	true	Empty	Meiotic mRNA stability protein kinase UME5 OS=Ajellomyces capsulatus OX=5037 GN=UME5 PE=4 SV=1	A0A8H7YKH7	UME5	51 kDa	true	unknown	11.074	10.273	12.057	32.681	8.6765
56	true	Empty	GPI-anchored cell wall protein OS=Ajellomyces capsulatus OX=5037 GN=I7I51_00814 PE=4 SV=1	A0A8A1MGM7 (+3)	I7I51_00814	13 kDa		unknown	24.236	19.823	32.299	36.65	25.279
57	true	Empty	Cluster of Endoglucanase OS=Histoplasma ohiense OX=2902605 GN=I7I48_00436 PE=4 SV=1 (A0A8H8D5N0)	A0A8H8D5N0 [2]	I7I48_00436	33 kDa	true	unknown	33.135	28.717	17.06	19.806	22.648
57.1	true	Empty	Endoglucanase OS=Histoplasma ohiense OX=2902605 GN=I7I48_00436 PE=4 SV=1	A0A8H8D5N0	I7I48_00436	33 kDa	true	unknown	22.83	21.192	6.824	10.894	16.636
57.2	true	Empty	Extracellular protein OS=Ajellomyces capsulatus (strain G186AR / H82 / ATCC MYA-2454 / RMSCC 2432) OX=447093 GN=HCBG_01499 PE=4 SV=1	C0NF33	HCBG_01499	31 kDa	true	unknown	16.919	14.358	10.236	10.894	11.341
58	true	Empty	Cluster of Glutamine synthetase OS=Ajellomyces capsulatus OX=5037 GN=I7I52_02946 PE=3 SV=1 (A0A8H8D858)	A0A8H8D858 [2]	I7I52_02946	40 kDa	true	unknown	19.161	42.429	0	9.9018	29.309
58.1	true	Empty	Glutamine synthetase OS=Ajellomyces capsulatus OX=5037 GN=I7I52_02946 PE=3 SV=1	A0A8H8D858	I7I52_02946	40 kDa	true	unknown	19.161	42.429	0	9.9018	29.309
58.2	true	Empty	Glutamine synthetase OS=Ajellomyces capsulatus (strain G186AR / H82 / ATCC MYA-2454 / RMSCC 2432) OX=447093 GN=HCBG_04183 PE=3 SV=1	C0NN56	HCBG_04183	38 kDa	true	unknown	19.161	42.429	0	9.9018	29.309
59	true	Empty	Cluster of phosphoglucomutase (alpha-D-glucose-1,6-bisphosphate-dependent) OS=Histoplasma ohiense OX=2902605 GN=I7I48_05606 PE=3 SV=1 (A0A8H7YW45)	A0A8H7YW45 [2]	I7I48_05606	61 kDa	true	unknown	27.203	32.167	3.3352	15.844	22.648
59.1	true	Empty	phosphoglucomutase (alpha-D-glucose-1,6-bisphosphate-dependent) OS=Histoplasma ohiense OX=2902605 GN=I7I48_05606 PE=3 SV=1	A0A8H7YW45	I7I48_05606	61 kDa	true	unknown	27.203	32.167	3.3352	15.844	22.648
59.2	true	Empty	phosphoglucomutase (alpha-D-glucose-1,6-bisphosphate-dependent) OS=Ajellomyces capsulatus (strain NAm1 / WU24) OX=2059318 GN=HCAG_08808 PE=3 SV=1	A6RGP1	HCAG_08808	61 kDa	true	unknown	19.139	19.856	3.3352	14.855	15.987
60	true	Empty	Fimbrin OS=Histoplasma ohiense OX=2902605 GN=SAC6 PE=4 SV=1	A0A8H8D138	SAC6	72 kDa		unknown	18.37	34.226	3.412	11.888	25.279
61	true	Empty	Histone H2A OS=Ajellomyces capsulatus (strain H88) OX=544711 GN=HCEG_04229 PE=3 SV=1	F0UFW5	HCEG_04229	14 kDa	true	unknown	16.919	16.439	39.43	17.83	13.972
62	true	Empty	Cluster of Transaldolase OS=Histoplasma ohiense OX=2902605 GN=TAL1 PE=3 SV=1 (A0A8H7YIJ1)	A0A8H7YIJ1 [3]	TAL1	36 kDa	true	unknown	22.083	28.75	15.316	16.841	25.346
62.1	true	Empty	Transaldolase OS=Histoplasma ohiense OX=2902605 GN=TAL1 PE=3 SV=1	A0A8H7YIJ1 (+1)	TAL1	36 kDa	true	unknown	22.083	28.75	15.316	16.841	25.346
62.2	true	Empty	Transaldolase OS=Ajellomyces capsulatus OX=5037 GN=TAL1 PE=3 SV=1	A0A8A1M121	TAL1	44 kDa	true	unknown	4.4166	10.273	5.0796	4.9535	6.695
63	true	Empty	SCP-like extracellular protein OS=Histoplasma ohiense OX=2902605 GN=I7I48_11841 PE=4 SV=1	A0A8H7YQ08	I7I48_11841	28 kDa	true	unknown	24.324	15.749	18.728	27.727	19.334
64	true	Empty	Cluster of DUF907 domain-containing protein OS=Ajellomyces capsulatus (strain G186AR / H82 / ATCC MYA-2454 / RMSCC 2432) OX=447093 GN=HCBG_00829 PE=3 SV=1 (C0NCI3)	C0NCI3 [3]	HCBG_00829	78 kDa	true	unknown	17.644	19.166	18.728	17.83	28.593
64.1	true	Empty	DUF907 domain-containing protein OS=Ajellomyces capsulatus (strain G186AR / H82 / ATCC MYA-2454 / RMSCC 2432) OX=447093 GN=HCBG_00829 PE=3 SV=1	C0NCI3 (+1)	HCBG_00829	78 kDa	true	unknown	17.644	19.166	18.728	17.83	28.593
64.2	true	Empty	ML-like domain-containing protein OS=Ajellomyces capsulatus (strain NAm1 / WU24) OX=2059318 GN=HCAG_03639 PE=3 SV=1	A6R1Y1	HCAG_03639	39 kDa	true	unknown	0	0	0	0	0
65	true	Empty	Cluster of Peptidyl-prolyl cis-trans isomerase OS=Histoplasma ohiense OX=2902605 GN=I7I48_09666 PE=3 SV=1 (A0A8H7YF68)	A0A8H7YF68 [3]	I7I48_09666	23 kDa	true	unknown	24.302	17.118	35.942	17.83	16.67
65.1	true	Empty	Peptidyl-prolyl cis-trans isomerase OS=Histoplasma ohiense OX=2902605 GN=I7I48_09666 PE=3 SV=1	A0A8H7YF68	I7I48_09666	23 kDa	true	unknown	24.302	17.118	35.942	17.83	16.67
65.2	true	Empty	Peptidyl-prolyl cis-trans isomerase OS=Ajellomyces capsulatus OX=5037 GN=I7I51_04385 PE=3 SV=1	A0A8A1M6T0 (+1)	I7I51_04385	23 kDa	true	unknown	0	0	0	0	0
66	true	Empty	Histone H4 OS=Ajellomyces capsulatus (strain G186AR / H82 / ATCC MYA-2454 / RMSCC 2432) OX=447093 GN=HCBG_03889 PE=3 SV=1	C0NL59	HCBG_03889	11 kDa		unknown	8.8332	30.809	13.571	16.839	7.9597
67	true	Empty	Nicotinate-nucleotide pyrophosphorylase [carboxylating] OS=Histoplasma ohiense OX=2902605 GN=I7I48_11322 PE=3 SV=1	A0A8H8CYF3	I7I48_11322	33 kDa		unknown	22.017	19.166	10.236	13.864	16.602
68	true	Empty	Cluster of Phosphoenolpyruvate carboxykinase (ATP) OS=Histoplasma ohiense OX=2902605 GN=I7I48_10651 PE=3 SV=1 (A0A8H7YN24)	A0A8H7YN24 [2]	I7I48_10651	72 kDa	true	unknown	15.491	25.311	5.0027	21.79	23.297
68.1	true	Empty	Phosphoenolpyruvate carboxykinase (ATP) OS=Histoplasma ohiense OX=2902605 GN=I7I48_10651 PE=3 SV=1	A0A8H7YN24	I7I48_10651	72 kDa	true	unknown	15.491	25.311	5.0027	21.79	23.297
68.2	true	Empty	Phosphoenolpyruvate carboxykinase (ATP) OS=Ajellomyces capsulatus (strain NAm1 / WU24) OX=2059318 GN=HCAG_05681 PE=3 SV=1	A6R9P3	HCAG_05681	71 kDa	true	unknown	14.744	23.262	5.0027	21.79	22.614
69	true	Empty	Cluster of DUF1237 domain-containing protein OS=Histoplasma ohiense OX=2902605 GN=I7I48_01346 PE=4 SV=1 (A0A8H7Z549)	A0A8H7Z549 [3]	I7I48_01346	60 kDa	true	unknown	17.644	19.845	10.159	13.866	19.984
69.1	true	Empty	DUF1237 domain-containing protein OS=Histoplasma ohiense OX=2902605 GN=I7I48_01346 PE=4 SV=1	A0A8H7Z549	I7I48_01346	60 kDa	true	unknown	17.644	17.786	10.159	13.866	19.984
69.2	true	Empty	DNA polymerase delta subunit 3 OS=Ajellomyces capsulatus (strain H88) OX=544711 GN=HCEG_03037 PE=4 SV=1	F0UB68	HCEG_03037	98 kDa	true	unknown	9.5583	10.941	5.0796	5.9426	12.639
69.3	true	Empty	DUF1237 domain-containing protein OS=Ajellomyces capsulatus OX=5037 GN=I7I51_04744 PE=4 SV=1	A0A8A1M0G8	I7I51_04744	60 kDa	true	unknown	8.0861	11.631	5.0796	5.9426	10.658
70	true	Empty	Cluster of Endonuclease/exonuclease/phosphatase OS=Histoplasma ohiense OX=2902605 GN=I7I48_10776 PE=4 SV=1 (A0A8H7YL12)	A0A8H7YL12 [2]	I7I48_10776	37 kDa	true	unknown	2.9224	32.167	1.6676	0	26.029
70.1	true	Empty	Endonuclease/exonuclease/phosphatase OS=Histoplasma ohiense OX=2902605 GN=I7I48_10776 PE=4 SV=1	A0A8H7YL12	I7I48_10776	37 kDa	true	unknown	2.9224	32.167	1.6676	0	26.029
70.2	true	Empty	Endonuclease/exonuclease/phosphatase domain-containing protein OS=Ajellomyces capsulatus (strain NAm1 / WU24) OX=2059318 GN=HCAG_05757 PE=4 SV=1	A6R9W9	HCAG_05757	37 kDa	true	unknown	2.9224	30.798	0	0	24.048
71	true	Empty	Cluster of Tubulin beta chain OS=Ajellomyces capsulatus (strain NAm1 / WU24) OX=2059318 GN=HCAG_01781 PE=3 SV=1 (A6QWM4)	A6QWM4 [2]	HCAG_01781	46 kDa	true	unknown	15.491	26.023	0	9.9069	19.95
71.1	true	Empty	Tubulin beta chain OS=Ajellomyces capsulatus (strain NAm1 / WU24) OX=2059318 GN=HCAG_01781 PE=3 SV=1	A6QWM4	HCAG_01781	46 kDa	true	unknown	15.491	26.023	0	9.9069	19.95
71.2	true	Empty	Tubulin beta chain OS=Ajellomyces capsulatus OX=5037 GN=TUB2 PE=3 SV=1	P41742	TUB2	50 kDa	true	unknown	0	0	0	0	0
72	true	Empty	CFEM domain-containing protein OS=Ajellomyces capsulatus (strain H88) OX=544711 GN=I7I53_09232 PE=3 SV=1	A0A8A1L4I8	I7I53_09232	17 kDa		unknown	11.052	21.225	27.373	21.787	17.285
73	true	Empty	Polyadenylate-binding protein OS=Histoplasma ohiense OX=2902605 GN=I7I48_11164 PE=3 SV=1	A0A8H7YRX5 (+1)	I7I48_11164	84 kDa		unknown	17.666	26.034	0	16.839	13.972
74	true	Empty	Pre-mRNA polyadenylation factor fip1 OS=Ajellomyces capsulatus (strain H143) OX=544712 GN=HCDG_01741 PE=3 SV=1	C6H5P0 (+1)	HCDG_01741	56 kDa		unknown	13.975	8.8821	28.964	23.77	11.99
75	true	Empty	Cluster of 60S acidic ribosomal protein P0 OS=Histoplasma ohiense OX=2902605 GN=RPP0 PE=3 SV=1 (A0A8H7YGR3)	A0A8H7YGR3 [3]	RPP0	34 kDa	true	unknown	18.348	24.632	11.981	14.855	15.27
75.1	true	Empty	60S acidic ribosomal protein P0 OS=Histoplasma ohiense OX=2902605 GN=RPP0 PE=3 SV=1	A0A8H7YGR3	RPP0	34 kDa	true	unknown	18.348	24.632	11.981	14.855	15.27
75.2	true	Empty	60S acidic ribosomal protein P0 OS=Ajellomyces capsulatus (strain H143) OX=544712 GN=HCDG_03223 PE=3 SV=1	C6HAJ2 (+1)	HCDG_03223	34 kDa	true	unknown	12.481	19.856	10.236	12.874	11.956
76	true	Empty	Cluster of Type I inositol-1,4,5-trisphosphate 5-phosphatase OS=Ajellomyces capsulatus (strain H88) OX=544711 GN=HCEG_06086 PE=4 SV=1 (F0UP12)	F0UP12 [3]	HCEG_06086	133 kDa	true	unknown	0.72512	0	10.082	0	0
76.1	true	Empty	Type I inositol-1,4,5-trisphosphate 5-phosphatase OS=Ajellomyces capsulatus (strain H88) OX=544711 GN=HCEG_06086 PE=4 SV=1	F0UP12	HCEG_06086	133 kDa	true	unknown	0.72512	0	10.082	0	0
76.2	true	Empty	Type I inositol-1,4,5-trisphosphate 5-phosphatase OS=Ajellomyces capsulatus OX=5037 GN=NIT15 PE=4 SV=1	A0A8A1M1I6	NIT15	139 kDa	true	unknown	0	0	0	0	0
76.3	true	Empty	Type I inositol-1,4,5-trisphosphate 5-phosphatase OS=Histoplasma ohiense OX=2902605 GN=NIT15 PE=4 SV=1	A0A8H7YK92	NIT15	139 kDa	true	unknown	0	0	0	0	0
77	true	Empty	Cluster of Protein transport protein SEC13 OS=Histoplasma ohiense OX=2902605 GN=SEC13 PE=3 SV=1 (A0A8H8D1J2)	A0A8H8D1J2 [4]	SEC13	34 kDa	true	unknown	16.194	23.262	0	5.9452	18.618
77.1	true	Empty	Protein transport protein SEC13 OS=Histoplasma ohiense OX=2902605 GN=SEC13 PE=3 SV=1	A0A8H8D1J2	SEC13	34 kDa	true	unknown	16.194	23.262	0	5.9452	18.618
77.2	true	Empty	Protein transport protein SEC13 OS=Ajellomyces capsulatus (strain H143) OX=544712 GN=HCDG_01491 PE=3 SV=1	C6H7T0	HCDG_01491	32 kDa	true	unknown	16.194	20.524	0	3.9669	17.968
77.3	true	Empty	Protein transport protein SEC13 OS=Ajellomyces capsulatus (strain G186AR / H82 / ATCC MYA-2454 / RMSCC 2432) OX=447093 GN=HCBG_02222 PE=3 SV=1	C0NIG5	HCBG_02222	35 kDa	true	unknown	0	0	0	0	0
77.4	true	Empty	Protein transport protein SEC13 OS=Ajellomyces capsulatus OX=5037 GN=SEC13 PE=3 SV=1	A0A8A1MD73	SEC13	34 kDa	true	unknown	8.8552	13.69	0	1.9834	11.99
78	true	Empty	Aconitate hydratase, mitochondrial OS=Histoplasma ohiense OX=2902605 GN=ACO1 PE=3 SV=1	A0A8H8D136	ACO1	85 kDa		unknown	8.0861	23.274	0	8.9152	17.901
79	true	Empty	acetyl-CoA C-acetyltransferase OS=Ajellomyces capsulatus OX=5037 GN=I7I51_05391 PE=3 SV=1	A0A8A1M3M6 (+3)	I7I51_05391	43 kDa		unknown	13.272	26.012	0	6.9318	17.935
80	true	Empty	Vip1 protein OS=Histoplasma ohiense OX=2902605 GN=VIP1 PE=4 SV=1	A0A8H7Z2V8	VIP1	28 kDa		unknown	10.283	3.4281	58.004	30.705	3.3137
81	true	Empty	Cluster of Protein transport protein SEC23 OS=Ajellomyces capsulatus (strain H88) OX=544711 GN=HCEG_05435 PE=3 SV=1 (F0ULF0)	F0ULF0 [3]	HCEG_05435	167 kDa	true	unknown	13.997	23.262	15.316	7.9235	16.737
81.1	true	Empty	Protein transport protein SEC23 OS=Ajellomyces capsulatus (strain H88) OX=544711 GN=HCEG_05435 PE=3 SV=1	F0ULF0	HCEG_05435	167 kDa	true	unknown	13.997	23.262	15.316	7.9235	16.737
81.2	true	Empty	Protein transport protein SEC23 OS=Ajellomyces capsulatus (strain H88) OX=544711 GN=SEC23 PE=3 SV=1	A0A8A1LU85 (+1)	SEC23	86 kDa	true	unknown	0	8.2142	0	0	3.415
82	true	Empty	Cluster of TBP associated factor OS=Ajellomyces capsulatus (strain H88) OX=544711 GN=HCEG_00376 PE=4 SV=1 (F0U964)	F0U964 [4]	HCEG_00376	195 kDa	true	unknown	3.7135	4.7751	5.2333	5.9452	3.963
82.1	true	Empty	TBP associated factor OS=Ajellomyces capsulatus (strain H88) OX=544711 GN=HCEG_00376 PE=4 SV=1	F0U964	HCEG_00376	195 kDa	true	unknown	3.7135	4.7751	5.2333	5.9452	3.963
82.2	true	Empty	Transcriptional accessory protein OS=Histoplasma ohiense OX=2902605 GN=I7I48_05871 PE=4 SV=1	A0A8H7YQZ9	I7I48_05871	213 kDa	true	unknown	3.7135	4.7751	5.2333	5.9452	3.963
82.3	true	Empty	Transcriptional accessory protein OS=Ajellomyces capsulatus OX=5037 GN=I7I51_01725 PE=4 SV=1	A0A8A1MFI0	I7I51_01725	161 kDa	true	unknown	0	0	5.2333	1.9783	0
82.4	true	Empty	Transcriptional accessory protein OS=Ajellomyces capsulatus (strain G186AR / H82 / ATCC MYA-2454 / RMSCC 2432) OX=447093 GN=HCBG_06935 PE=4 SV=1	C0NUA4	HCBG_06935	221 kDa	true	unknown	0	0	3.4889	1.9783	0
83	true	Empty	Thioredoxin OS=Histoplasma ohiense OX=2902605 GN=I7I48_04039 PE=4 SV=1	A0A8H8CW20	I7I48_04039	26 kDa	true	unknown	23.577	11.631	22.14	20.795	6.695
84	true	Empty	Endoplasmic reticulum chaperone BiP OS=Ajellomyces capsulatus OX=5037 GN=I7I51_07182 PE=3 SV=1	A0A8A1MKD4	I7I51_07182	74 kDa	true	unknown	14.656	16.384	6.824	9.9044	10.59
85	true	Empty	40S ribosomal protein S4 OS=Histoplasma ohiense OX=2902605 GN=RPS4 PE=3 SV=1	A0A8H7YYN6	RPS4	29 kDa		unknown	13.975	19.856	0	12.872	17.319
86	true	Empty	Cluster of Spermidine synthase OS=Ajellomyces capsulatus OX=5037 GN=I7I52_01163 PE=3 SV=1 (A0A8H8D859)	A0A8H8D859 [2]	I7I52_01163	38 kDa	true	unknown	18.392	15.048	13.571	13.864	13.972
86.1	true	Empty	Spermidine synthase OS=Ajellomyces capsulatus OX=5037 GN=I7I52_01163 PE=3 SV=1	A0A8H8D859	I7I52_01163	38 kDa	true	unknown	18.392	15.048	13.571	13.864	13.972
86.2	true	Empty	Spermidine synthase OS=Ajellomyces capsulatus OX=5037 GN=I7I51_00123 PE=3 SV=1	A0A8A1M988	I7I51_00123	33 kDa	true	unknown	17.666	15.048	13.571	13.864	13.322
87	true	Empty	Cluster of Endo-beta-1,3-glucanase OS=Histoplasma ohiense OX=2902605 GN=I7I48_03760 PE=4 SV=1 (A0A8H8CW11)	A0A8H8CW11 [4]	I7I48_03760	80 kDa	true	unknown	21.292	9.5722	8.5685	13.866	8.7102
87.1	true	Empty	Endo-beta-1,3-glucanase OS=Histoplasma ohiense OX=2902605 GN=I7I48_03760 PE=4 SV=1	A0A8H8CW11	I7I48_03760	80 kDa	true	unknown	21.292	9.5722	8.5685	13.866	8.7102
87.2	true	Empty	Endo-beta-1,3-glucanase OS=Ajellomyces capsulatus (strain G186AR / H82 / ATCC MYA-2454 / RMSCC 2432) OX=447093 GN=HCBG_08922 PE=4 SV=1	C0P0J2	HCBG_08922	80 kDa	true	unknown	21.292	9.5722	8.5685	12.877	8.7102
87.3	true	Empty	Endo-beta-1,3-glucanase OS=Ajellomyces capsulatus OX=5037 GN=I7I51_07845 PE=4 SV=1	A0A8A1LWX4	I7I51_07845	80 kDa	true	unknown	0	0	0	0	0
87.4	true	Empty	Uncharacterized protein OS=Ajellomyces capsulatus (strain H143) OX=544712 GN=HCDG_04974 PE=3 SV=1	C6HEV7	HCDG_04974	20 kDa	true	unknown	0	0	0	0	0
88	true	Empty	Extracellular cellulase, proline-rich OS=Histoplasma ohiense OX=2902605 GN=I7I48_06738 PE=4 SV=1	A0A8H7YXU8	I7I48_06738	29 kDa		unknown	13.975	13.69	25.552	13.866	12.673
89	true	Empty	Acetyl-coenzyme A synthetase OS=Ajellomyces capsulatus (strain G186AR / H82 / ATCC MYA-2454 / RMSCC 2432) OX=447093 GN=HCBG_03452 PE=3 SV=1	C0NJX2	HCBG_03452	74 kDa		unknown	12.547	20.535	0	0	19.916
90	true	Empty	Thioredoxin OS=Histoplasma ohiense OX=2902605 GN=I7I48_07461 PE=4 SV=1	A0A8H8D1C9	I7I48_07461	37 kDa		unknown	11.052	13.701	23.884	17.83	12.673
91	true	Empty	Cluster of Uncharacterized protein OS=Ajellomyces capsulatus (strain H88) OX=544711 GN=HCEG_08263 PE=4 SV=1 (F0UT21)	F0UT21 [2]	HCEG_08263	77 kDa	true	unknown	1.4722	1.3801	0	1.9809	0
91.1	true	Empty	Uncharacterized protein OS=Ajellomyces capsulatus (strain H88) OX=544711 GN=HCEG_08263 PE=4 SV=1	F0UT21	HCEG_08263	77 kDa	true	unknown	1.4722	1.3801	0	1.9809	0
91.2	true	Empty	Uncharacterized protein OS=Ajellomyces capsulatus (strain G186AR / H82 / ATCC MYA-2454 / RMSCC 2432) OX=447093 GN=HCBG_05612 PE=4 SV=1	C0NRI2	HCBG_05612	77 kDa	true	unknown	0	0	0	0	0
92	true	Empty	Heat shock protein STI1 OS=Histoplasma ohiense OX=2902605 GN=STI1 PE=4 SV=1	A0A8H7YHK5	STI1	63 kDa		unknown	13.931	11.642	8.4916	13.866	9.9749
93	true	Empty	Ribosomal protein OS=Ajellomyces capsulatus OX=5037 GN=I7I51_05150 PE=3 SV=1	A0A8H8D354	I7I51_05150	24 kDa		unknown	8.8112	23.953	10.236	0.98915	14.655
94	true	Empty	pyridoxal 5'-phosphate synthase (glutamine hydrolyzing) OS=Ajellomyces capsulatus (strain G186AR / H82 / ATCC MYA-2454 / RMSCC 2432) OX=447093 GN=HCBG_02092 PE=3 SV=1	C0NDZ9	HCBG_02092	34 kDa		unknown	10.327	4.1181	10.236	7.9235	6.012
95	true	Empty	Cluster of Cell cycle regulator p21 protein OS=Histoplasma ohiense OX=2902605 GN=I7I48_03215 PE=3 SV=1 (A0A8H7YKL2)	A0A8H7YKL2 [3]	I7I48_03215	22 kDa	true	unknown	16.897	6.1551	23.884	16.834	8.6427
95.1	true	Empty	Cell cycle regulator p21 protein OS=Histoplasma ohiense OX=2902605 GN=I7I48_03215 PE=3 SV=1	A0A8H7YKL2	I7I48_03215	22 kDa	true	unknown	16.897	6.1551	22.14	16.834	8.6427
95.2	true	Empty	CS domain-containing protein OS=Ajellomyces capsulatus (strain NAm1 / WU24) OX=2059318 GN=HCAG_08345 PE=3 SV=1	A6RFC9 (+1)	HCAG_08345	22 kDa	true	unknown	13.228	6.1551	22.217	13.864	6.6612
96	true	Empty	Cluster of Rab GDP dissociation inhibitor OS=Ajellomyces capsulatus OX=5037 GN=GDI1 PE=3 SV=1 (A0A8A1MPY7)	A0A8A1MPY7 [4]	GDI1	52 kDa	true	unknown	7.361	21.927	0	8.9126	15.987
96.1	true	Empty	Rab GDP dissociation inhibitor OS=Ajellomyces capsulatus OX=5037 GN=GDI1 PE=3 SV=1	A0A8A1MPY7 (+2)	GDI1	52 kDa	true	unknown	7.361	21.927	0	8.9126	15.987
96.2	true	Empty	Rab GDP dissociation inhibitor OS=Ajellomyces capsulatus (strain H143) OX=544712 GN=HCDG_02491 PE=3 SV=1	C6H8G0	HCDG_02491	50 kDa	true	unknown	7.361	21.927	0	8.9126	14.655
97	true	Empty	Farnesyl-pyrophosphate synthetase OS=Histoplasma ohiense OX=2902605 GN=I7I48_03391 PE=3 SV=1	A0A8H7YFR8 (+3)	I7I48_03391	40 kDa		unknown	13.25	20.535	1.6676	9.9069	11.956
98	true	Empty	Catalase OS=Ajellomyces capsulatus (strain G186AR / H82 / ATCC MYA-2454 / RMSCC 2432) OX=447093 GN=HCBG_07136 PE=3 SV=1	C0NVF6	HCBG_07136	57 kDa		unknown	10.283	18.487	0	7.9235	15.304
99	true	Empty	Isochorismatase family hydrolase OS=Histoplasma ohiense OX=2902605 GN=I7I48_07111 PE=3 SV=1	A0A8H7YVF7	I7I48_07111	28 kDa		unknown	13.953	10.273	8.5685	12.88	7.9935
100	true	Empty	Cluster of Inosine-5'-monophosphate dehydrogenase OS=Ajellomyces capsulatus (strain G186AR / H82 / ATCC MYA-2454 / RMSCC 2432) OX=447093 GN=HCBG_00423 PE=3 SV=1 (C0NBC7)	C0NBC7 [3]	HCBG_00423	58 kDa	true	unknown	10.283	10.284	5.0796	6.9318	11.307
100.1	true	Empty	Inosine-5'-monophosphate dehydrogenase OS=Ajellomyces capsulatus (strain G186AR / H82 / ATCC MYA-2454 / RMSCC 2432) OX=447093 GN=HCBG_00423 PE=3 SV=1	C0NBC7 (+1)	HCBG_00423	58 kDa	true	unknown	10.283	10.284	5.0796	6.9318	9.3257
100.2	true	Empty	Inosine-5'-monophosphate dehydrogenase OS=Histoplasma ohiense OX=2902605 GN=I7I48_09251 PE=3 SV=1	A0A8H7YET5	I7I48_09251	58 kDa	true	unknown	9.5583	8.9152	5.0796	6.9318	9.3257
101	true	Empty	Cluster of Polyubiquitin OS=Ajellomyces capsulatus (strain NAm1 / WU24) OX=2059318 GN=HCAG_06091 PE=4 SV=1 (A6RAV3)	A6RAV3 [3]	HCAG_06091	34 kDa	true	unknown	13.997	7.5131	8.4916	13.866	8.0272
101.1	true	Empty	Polyubiquitin OS=Ajellomyces capsulatus (strain NAm1 / WU24) OX=2059318 GN=HCAG_06091 PE=4 SV=1	A6RAV3 (+1)	HCAG_06091	34 kDa	true	unknown	13.997	7.5131	8.4916	13.866	8.0272
101.2	true	Empty	Ubiquitin OS=Ajellomyces capsulatus (strain NAm1 / WU24) OX=2059318 GN=HCAG_06019 PE=3 SV=1	A6RAN1	HCAG_06019	15 kDa	true	unknown	0	0	0	0	0
102	true	Empty	60S ribosomal protein L36 OS=Ajellomyces capsulatus (strain H143) OX=544712 GN=HCDG_02617 PE=3 SV=1	C6H8T6 (+1)	HCDG_02617	24 kDa		unknown	12.503	8.8932	20.472	17.828	6.6612
103	true	Empty	Uncharacterized protein OS=Ajellomyces capsulatus (strain G186AR / H82 / ATCC MYA-2454 / RMSCC 2432) OX=447093 GN=HCBG_07753 PE=4 SV=1	C0NXV9	HCBG_07753	14 kDa		unknown	6.6139	5.4761	10.159	2.97	4.0305
104	true	Empty	Cluster of RNA-binding protein OS=Ajellomyces capsulatus OX=5037 GN=CSX1 PE=4 SV=1 (A0A8A1MB97)	A0A8A1MB97 [4]	CSX1	43 kDa	true	unknown	8.0861	20.524	0	0.98915	15.304
104.1	true	Empty	RNA-binding protein OS=Ajellomyces capsulatus OX=5037 GN=CSX1 PE=4 SV=1	A0A8A1MB97 (+2)	CSX1	43 kDa	true	unknown	8.0861	20.524	0	0.98915	15.304
104.2	true	Empty	RNA-binding protein OS=Ajellomyces capsulatus (strain G186AR / H82 / ATCC MYA-2454 / RMSCC 2432) OX=447093 GN=HCBG_00318 PE=4 SV=1	C0NB22	HCBG_00318	46 kDa	true	unknown	3.6256	18.476	0	0.98915	13.972
105	true	Empty	Heat shock protein SSC1, mitochondrial OS=Ajellomyces capsulatus (strain NAm1 / WU24) OX=2059318 GN=HCAG_08176 PE=3 SV=1	A6REW1	HCAG_08176	74 kDa	true	unknown	8.8552	11.631	5.0796	9.9069	9.2582
106	true	Empty	Cluster of NAD-specific glutamate dehydrogenase OS=Histoplasma ohiense OX=2902605 GN=I7I48_08700 PE=3 SV=1 (A0A8H8CTI4)	A0A8H8CTI4 [3]	I7I48_08700	126 kDa	true	unknown	6.6359	17.107	0	1.9809	12.639
106.1	true	Empty	NAD-specific glutamate dehydrogenase OS=Histoplasma ohiense OX=2902605 GN=I7I48_08700 PE=3 SV=1	A0A8H8CTI4	I7I48_08700	126 kDa	true	unknown	6.6359	17.107	0	1.9809	12.639
106.2	true	Empty	NAD-specific glutamate dehydrogenase OS=Ajellomyces capsulatus (strain H88) OX=544711 GN=I7I53_05370 PE=3 SV=1	A0A8A1LSF9	I7I53_05370	126 kDa	true	unknown	3.7354	17.107	0	0	12.639
106.3	true	Empty	NAD-specific glutamate dehydrogenase OS=Ajellomyces capsulatus (strain H143) OX=544712 GN=HCDG_06309 PE=4 SV=1	C6HJC8	HCDG_06309	56 kDa	true	unknown	2.1973	10.941	0	0.99172	6.695
107	true	Empty	Cluster of Probable Xaa-Pro aminopeptidase P OS=Ajellomyces capsulatus (strain G186AR / H82 / ATCC MYA-2454 / RMSCC 2432) OX=447093 GN=AMPP PE=3 SV=1 (C0NDZ7)	C0NDZ7 [2]	AMPP	69 kDa	true	unknown	8.8332	14.358	0	1.9809	11.99
107.1	true	Empty	Probable Xaa-Pro aminopeptidase P OS=Ajellomyces capsulatus (strain G186AR / H82 / ATCC MYA-2454 / RMSCC 2432) OX=447093 GN=AMPP PE=3 SV=1	C0NDZ7	AMPP	69 kDa	true	unknown	8.8332	14.358	0	1.9809	11.99
107.2	true	Empty	Probable Xaa-Pro aminopeptidase P OS=Ajellomyces capsulatus OX=5037 GN=I7I52_07633 PE=3 SV=1	A0A8H7YDU1	I7I52_07633	74 kDa	true	unknown	8.8332	13.679	0	1.9809	11.341
108	true	Empty	Cluster of GTP-binding nuclear protein OS=Histoplasma ohiense OX=2902605 GN=GSP1 PE=3 SV=1 (A0A8H7YTW3)	A0A8H7YTW3 [3]	GSP1	24 kDa	true	unknown	9.5803	15.727	10.159	12.874	7.9935
108.1	true	Empty	GTP-binding nuclear protein OS=Histoplasma ohiense OX=2902605 GN=GSP1 PE=3 SV=1	A0A8H7YTW3	GSP1	24 kDa	true	unknown	9.5803	15.727	10.159	12.874	7.9935
108.2	true	Empty	GTP-binding nuclear protein GSP1/Ran OS=Ajellomyces capsulatus OX=5037 GN=GSP1 PE=4 SV=1	A0A8A1MGK2	GSP1	20 kDa	true	unknown	9.5803	15.048	10.159	12.874	7.9935
108.3	true	Empty	GTP-binding nuclear protein GSP1/Ran OS=Ajellomyces capsulatus (strain NAm1 / WU24) OX=2059318 GN=HCAG_05187 PE=4 SV=1	A6R6C9	HCAG_05187	18 kDa	true	unknown	0	0	0	0	0
109	true	Empty	Cluster of Mannitol-1-phosphate dehydrogenase OS=Ajellomyces capsulatus (strain H88) OX=544711 GN=HCEG_04530 PE=4 SV=1 (F0UHI1)	F0UHI1 [2]	HCEG_04530	41 kDa	true	unknown	10.305	12.332	5.0796	9.9044	10.009
109.1	true	Empty	Mannitol-1-phosphate dehydrogenase OS=Ajellomyces capsulatus (strain H88) OX=544711 GN=HCEG_04530 PE=4 SV=1	F0UHI1	HCEG_04530	41 kDa	true	unknown	10.305	12.332	5.0796	9.9044	10.009
109.2	true	Empty	Mannitol-1-phosphate 5-dehydrogenase OS=Ajellomyces capsulatus OX=5037 GN=I7I51_02822 PE=3 SV=1	A0A8A1MPV5	I7I51_02822	43 kDa	true	unknown	0	0	0	0	0
110	true	Empty	ATP citrate synthase OS=Ajellomyces capsulatus (strain NAm1 / WU24) OX=2059318 GN=HCAG_04933 PE=4 SV=1	A6R5M5 (+3)	HCAG_04933	53 kDa		unknown	10.305	14.369	0	4.9509	12.639
111	true	Empty	Cluster of Peroxidase OS=Ajellomyces capsulatus (strain G186AR / H82 / ATCC MYA-2454 / RMSCC 2432) OX=447093 GN=HCBG_04264 PE=3 SV=1 (C0NND7)	C0NND7 [2]	HCBG_04264	41 kDa	true	unknown	11.8	11.664	0	6.9318	12.673
111.1	true	Empty	Peroxidase OS=Ajellomyces capsulatus (strain G186AR / H82 / ATCC MYA-2454 / RMSCC 2432) OX=447093 GN=HCBG_04264 PE=3 SV=1	C0NND7	HCBG_04264	41 kDa	true	unknown	11.8	11.664	0	6.9318	12.673
111.2	true	Empty	Peroxidase OS=Ajellomyces capsulatus OX=5037 GN=CCP1 PE=3 SV=1	A0A8A1MCM0	CCP1	24 kDa	true	unknown	4.4166	3.4502	0	1.9809	5.329
112	true	Empty	60S ribosomal protein L23 OS=Ajellomyces capsulatus (strain NAm1 / WU24) OX=2059318 GN=HCAG_04519 PE=3 SV=1	A6R4G1	HCAG_04519	15 kDa		unknown	11.8	16.417	1.7444	8.9152	10.658
113	true	Empty	RNA-directed DNA polymerase OS=Ajellomyces capsulatus (strain NAm1 / WU24) OX=2059318 GN=HCAG_07479 PE=4 SV=1	A6RCX1	HCAG_07479	179 kDa	true	unknown	2.9664	5.4761	1.7444	5.9426	3.3475
114	true	Empty	Uncharacterized protein OS=Ajellomyces capsulatus (strain G186AR / H82 / ATCC MYA-2454 / RMSCC 2432) OX=447093 GN=HCBG_06211 PE=4 SV=1	C0NST1 (+1)	HCBG_06211	13 kDa		unknown	10.305	9.5832	22.14	8.9126	9.9749
115	true	Empty	Cluster of Phospholipid-transporting ATPase OS=Histoplasma ohiense OX=2902605 GN=I7I48_06038 PE=3 SV=1 (A0A8H7YR89)	A0A8H7YR89 [3]	I7I48_06038	143 kDa	true	unknown	2.1753	0.679	0	0.99172	0.683
115.1	true	Empty	Phospholipid-transporting ATPase OS=Histoplasma ohiense OX=2902605 GN=I7I48_06038 PE=3 SV=1	A0A8H7YR89	I7I48_06038	143 kDa	true	unknown	2.1753	0.679	0	0.99172	0.683
115.2	true	Empty	Phospholipid-transporting ATPase OS=Ajellomyces capsulatus (strain H88) OX=544711 GN=I7I53_06181 PE=3 SV=1	A0A8A1LDN4 (+1)	I7I53_06181	143 kDa	true	unknown	2.1753	0.679	0	0.99172	0.683
116	true	Empty	Cluster of Filament-forming protein OS=Ajellomyces capsulatus (strain H88) OX=544711 GN=HCEG_08933 PE=4 SV=1 (F0UUZ1)	F0UUZ1 [2]	HCEG_08933	229 kDa	true	unknown	5.9108	7.5352	11.904	7.9209	6.012
116.1	true	Empty	Filament-forming protein OS=Ajellomyces capsulatus (strain H88) OX=544711 GN=HCEG_08933 PE=4 SV=1	F0UUZ1	HCEG_08933	229 kDa	true	unknown	5.9108	7.5352	11.904	7.9209	6.012
116.2	true	Empty	Filament-forming protein OS=Ajellomyces capsulatus OX=5037 GN=I7I52_01469 PE=4 SV=1	A0A8H7Z6E4	I7I52_01469	228 kDa	true	unknown	0	0	0	0	0
117	true	Empty	Cu-Zn superoxide dismutase OS=Histoplasma ohiense OX=2902605 GN=SOD3 PE=4 SV=1	A0A8H7YQ06	SOD3	24 kDa		unknown	8.0861	10.262	11.981	11.888	8.6089
118	true	Empty	Cluster of Transketolase OS=Histoplasma ohiense OX=2902605 GN=I7I48_08046 PE=3 SV=1 (A0A8H8D1T4)	A0A8H8D1T4 [2]	I7I48_08046	75 kDa	true	unknown	10.305	17.096	0	2.9675	11.956
118.1	true	Empty	Transketolase OS=Histoplasma ohiense OX=2902605 GN=I7I48_08046 PE=3 SV=1	A0A8H8D1T4	I7I48_08046	75 kDa	true	unknown	10.305	17.096	0	2.9675	11.956
118.2	true	Empty	transketolase OS=Ajellomyces capsulatus (strain H143) OX=544712 GN=HCDG_01819 PE=3 SV=1	C6H5W8	HCDG_01819	95 kDa	true	unknown	0	0	0	0	0
119	true	Empty	Cluster of Integral membrane protein OS=Histoplasma ohiense OX=2902605 GN=I7I48_02292 PE=4 SV=1 (A0A8H7Z0Q1)	A0A8H7Z0Q1 [2]	I7I48_02292	36 kDa	true	unknown	5.1637	4.1071	23.807	13.864	8.0272
119.1	true	Empty	Integral membrane protein OS=Histoplasma ohiense OX=2902605 GN=I7I48_02292 PE=4 SV=1	A0A8H7Z0Q1	I7I48_02292	36 kDa	true	unknown	5.1637	4.1071	23.807	13.864	8.0272
119.2	true	Empty	Integral membrane protein OS=Ajellomyces capsulatus (strain H88) OX=544711 GN=HCEG_01966 PE=4 SV=1	F0U9S9	HCEG_01966	36 kDa	true	unknown	1.4722	0	8.4916	4.9509	2.6645
120	true	Empty	Cluster of Cellular morphogenesis protein OS=Histoplasma ohiense OX=2902605 GN=RAX2 PE=4 SV=1 (A0A8H8CU19)	A0A8H8CU19 [2]	RAX2	131 kDa	true	unknown	11.778	6.8562	8.4916	6.9318	9.2919
120.1	true	Empty	Cellular morphogenesis protein OS=Histoplasma ohiense OX=2902605 GN=RAX2 PE=4 SV=1	A0A8H8CU19	RAX2	131 kDa	true	unknown	11.778	6.8562	8.4916	6.9318	9.2919
120.2	true	Empty	Cellular morphogenesis protein OS=Ajellomyces capsulatus OX=5037 GN=RAX2 PE=4 SV=1	A0A8A1M7Q7	RAX2	128 kDa	true	unknown	11.778	0	8.4916	6.9318	9.2919
121	true	Empty	GPI anchored serine-threonine rich protein OS=Histoplasma ohiense OX=2902605 GN=I7I48_09113 PE=4 SV=1	A0A8H7YHB5 (+2)	I7I48_09113	22 kDa		unknown	14.722	10.262	0	2.97	10.624
122	true	Empty	BAR domain-containing protein OS=Ajellomyces capsulatus (strain H88) OX=544711 GN=I7I53_07555 PE=4 SV=1	A0A8A1LDQ9 (+1)	I7I53_07555	34 kDa		unknown	5.9108	4.7861	25.475	8.9152	3.9967
123	true	Empty	acetyl-CoA C-acetyltransferase OS=Ajellomyces capsulatus (strain H88) OX=544711 GN=ERG10 PE=3 SV=1	A0A8A1LGN9 (+2)	ERG10	41 kDa		unknown	8.1081	10.963	1.7444	1.9809	11.307
124	true	Empty	Cluster of fructose-bisphosphatase OS=Histoplasma ohiense OX=2902605 GN=I7I48_10538 PE=3 SV=1 (A0A8H7YEG7)	A0A8H7YEG7 [2]	I7I48_10538	39 kDa	true	unknown	12.525	10.963	0	8.9101	7.9597
124.1	true	Empty	fructose-bisphosphatase OS=Histoplasma ohiense OX=2902605 GN=I7I48_10538 PE=3 SV=1	A0A8H7YEG7	I7I48_10538	39 kDa	true	unknown	11.8	10.963	0	8.9101	7.9597
124.2	true	Empty	fructose-bisphosphatase OS=Ajellomyces capsulatus OX=5037 GN=I7I52_04284 PE=3 SV=1	A0A8H8CWG2	I7I52_04284	39 kDa	true	unknown	12.525	10.963	0	6.9292	7.9597
125	true	Empty	60S ribosomal protein L31E OS=Ajellomyces capsulatus (strain G186AR / H82 / ATCC MYA-2454 / RMSCC 2432) OX=447093 GN=HCBG_02762 PE=3 SV=1	C0NHE0	HCBG_02762	18 kDa		unknown	0.72512	8.2142	16.983	8.9126	4.6797
126	true	Empty	homocitrate synthase OS=Ajellomyces capsulatus OX=5037 GN=I7I52_03068 PE=3 SV=1	A0A8H7ZAA2	I7I52_03068	52 kDa		unknown	5.8668	13.679	0	1.9809	11.923
127	true	Empty	Cluster of Fumarate reductase flavoprotein subunit OS=Histoplasma ohiense OX=2902605 GN=OSM1 PE=4 SV=1 (A0A8H8CSP1)	A0A8H8CSP1 [2]	OSM1	68 kDa	true	unknown	10.305	12.31	0	3.9592	9.9749
127.1	true	Empty	Fumarate reductase flavoprotein subunit OS=Histoplasma ohiense OX=2902605 GN=OSM1 PE=4 SV=1	A0A8H8CSP1	OSM1	68 kDa	true	unknown	10.305	12.31	0	3.9592	9.9749
127.2	true	Empty	Fumarate reductase flavoprotein subunit OS=Ajellomyces capsulatus OX=5037 GN=OSM1 PE=4 SV=1	A0A8A1LZW6	OSM1	74 kDa	true	unknown	8.8332	5.4651	0	3.9592	7.3105
128	true	Empty	Cluster of Pyruvate kinase OS=Histoplasma ohiense OX=2902605 GN=CDC19 PE=3 SV=1 (A0A8H7Z6P7)	A0A8H7Z6P7 [2]	CDC19	59 kDa	true	unknown	10.305	12.31	5.1565	5.94	8.7102
128.1	true	Empty	Pyruvate kinase OS=Histoplasma ohiense OX=2902605 GN=CDC19 PE=3 SV=1	A0A8H7Z6P7	CDC19	59 kDa	true	unknown	10.305	12.31	5.1565	5.94	8.7102
128.2	true	Empty	Pyruvate kinase OS=Ajellomyces capsulatus (strain NAm1 / WU24) OX=2059318 GN=HCAG_07781 PE=3 SV=1	A6RDS3	HCAG_07781	60 kDa	true	unknown	0	0	0	0	0
129	true	Empty	Cluster of 40S ribosomal protein S0 OS=Histoplasma ohiense OX=2902605 GN=RPS0 PE=3 SV=1 (A0A8H7Z5M4)	A0A8H7Z5M4 [4]	RPS0	32 kDa	true	unknown	8.1081	11.62	5.1565	7.9235	10.658
129.1	true	Empty	40S ribosomal protein S0 OS=Histoplasma ohiense OX=2902605 GN=RPS0 PE=3 SV=1	A0A8H7Z5M4 (+2)	RPS0	32 kDa	true	unknown	8.1081	11.62	5.1565	7.9235	10.658
129.2	true	Empty	40S ribosomal protein S0 OS=Ajellomyces capsulatus (strain H143) OX=544712 GN=RPS0 PE=3 SV=1	C6HB63	RPS0	29 kDa	true	unknown	0	0	0	0	0
130	true	Empty	Pre-mRNA splicing factor CLF1 OS=Ajellomyces capsulatus (strain H143) OX=544712 GN=HCDG_02379 PE=4 SV=1	C6H7H8 (+1)	HCDG_02379	77 kDa		unknown	12.503	6.8341	3.412	9.9044	10.692
131	true	Empty	Cluster of PCI superfamily domain-containing protein OS=Histoplasma ohiense OX=2902605 GN=I7I48_06501 PE=4 SV=1 (A0A8H7YW53)	A0A8H7YW53 [5]	I7I48_06501	42 kDa	true	unknown	6.6139	11.642	3.412	6.9292	11.273
131.1	true	Empty	PCI superfamily domain-containing protein OS=Histoplasma ohiense OX=2902605 GN=I7I48_06501 PE=4 SV=1	A0A8H7YW53	I7I48_06501	42 kDa	true	unknown	6.6139	11.642	3.412	6.9292	11.273
131.2	true	Empty	HNHc domain-containing protein OS=Ajellomyces capsulatus (strain G186AR / H82 / ATCC MYA-2454 / RMSCC 2432) OX=447093 GN=HCBG_02468 PE=4 SV=1	C0NGJ6	HCBG_02468	55 kDa	true	unknown	3.6256	10.952	3.412	0	9.9749
131.3	true	Empty	HNHc domain-containing protein OS=Ajellomyces capsulatus (strain NAm1 / WU24) OX=2059318 GN=HCAG_05482 PE=4 SV=1	A6R774	HCAG_05482	38 kDa	true	unknown	0	0	0	0	0
131.4	true	Empty	HNHc domain-containing protein OS=Ajellomyces capsulatus (strain H143) OX=544712 GN=HCDG_02331 PE=4 SV=1	C6H7D0 (+1)	HCDG_02331	40 kDa	true	unknown	0	0	0	0	0
132	true	Empty	S-formylglutathione hydrolase OS=Ajellomyces capsulatus OX=5037 GN=I7I51_03886 PE=3 SV=1	A0A8A1M6S4 (+1)	I7I51_03886	31 kDa		unknown	9.5363	9.5832	0	10.894	11.341
133	true	Empty	Cluster of anthranilate synthase OS=Histoplasma ohiense OX=2902605 GN=TRP2 PE=3 SV=1 (A0A8H7YRF4)	A0A8H7YRF4 [2]	TRP2	57 kDa	true	unknown	8.8112	7.5462	0	8.9126	9.2919
133.1	true	Empty	anthranilate synthase OS=Histoplasma ohiense OX=2902605 GN=TRP2 PE=3 SV=1	A0A8H7YRF4	TRP2	57 kDa	true	unknown	8.8112	7.5462	0	8.9126	9.2919
133.2	true	Empty	anthranilate synthase OS=Ajellomyces capsulatus (strain H88) OX=544711 GN=HCEG_08916 PE=3 SV=1	F0UUX4	HCEG_08916	57 kDa	true	unknown	5.8668	4.1181	0	7.9235	7.9597
134	true	Empty	ADP/ATP translocase OS=Ajellomyces capsulatus OX=5037 GN=I7I51_01659 PE=3 SV=1	A0A8A1MFA1 (+1)	I7I51_01659	34 kDa		unknown	5.8888	15.026	8.4916	4.9535	9.9749
135	true	Empty	Cluster of DUF2439 superfamily domain-containing protein OS=Ajellomyces capsulatus (strain H88) OX=544711 GN=HCEG_04065 PE=4 SV=1 (F0UEZ3)	F0UEZ3 [2]	HCEG_04065	66 kDa	true	unknown	0	0	0	0.99172	0
135.1	true	Empty	DUF2439 superfamily domain-containing protein OS=Ajellomyces capsulatus (strain H88) OX=544711 GN=HCEG_04065 PE=4 SV=1	F0UEZ3	HCEG_04065	66 kDa	true	unknown	0	0	0	0	0
135.2	true	Empty	DUF2439 superfamily domain-containing protein OS=Histoplasma ohiense OX=2902605 GN=I7I48_01053 PE=4 SV=1	A0A8H8D489	I7I48_01053	68 kDa	true	unknown	0	0	0	0.99172	0
136	true	Empty	Alpha 1,6 mannosyltransferase OS=Histoplasma ohiense OX=2902605 GN=OCH1 PE=3 SV=1	A0A8H8CVW3	OCH1	45 kDa		unknown	11.031	7.5352	3.4889	7.9235	8.6427
137	true	Empty	S-adenosylmethionine synthase OS=Ajellomyces capsulatus OX=5037 GN=I7I52_10172 PE=3 SV=1	A0A8H7YWH2 (+1)	I7I52_10172	43 kDa		unknown	6.6139	14.38	0	2.97	9.9412
138	true	Empty	Thioredoxin OS=Ajellomyces capsulatus (strain G186AR / H82 / ATCC MYA-2454 / RMSCC 2432) OX=447093 GN=HCBG_04855 PE=4 SV=1	C0NNX5	HCBG_04855	13 kDa	true	unknown	13.272	5.4651	10.236	9.9018	3.9967
139	true	Empty	Activating signal cointegrator 1 complex subunit 3 OS=Ajellomyces capsulatus OX=5037 GN=I7I51_03228 PE=4 SV=1	A0A8A1MMF8 (+1)	I7I51_03228	226 kDa	true	unknown	4.4166	0.69003	0	5.9426	3.963
140	true	Empty	Cluster of Probable endonuclease LCL3 OS=Histoplasma ohiense OX=2902605 GN=SND1 PE=3 SV=1 (A0A8H8CVY9)	A0A8H8CVY9 [3]	SND1	98 kDa	true	unknown	5.1857	12.321	0	1.9834	7.9597
140.1	true	Empty	Probable endonuclease LCL3 OS=Histoplasma ohiense OX=2902605 GN=SND1 PE=3 SV=1	A0A8H8CVY9	SND1	98 kDa	true	unknown	5.1857	12.321	0	1.9834	7.9597
140.2	true	Empty	Probable endonuclease LCL3 OS=Histoplasma capsulatum var. capsulatum OX=278162 GN=p100 PE=2 SV=1	O60040	p100	99 kDa	true	unknown	2.9664	7.5352	0	0.99172	3.963
140.3	true	Empty	p100 protein coactivator (Fragment) OS=Ajellomyces capsulatus OX=5037 GN=Hcp100 PE=4 SV=1	U3N2R0	Hcp100	8 kDa	true	unknown	0	1.3801	0	0	0
141	true	Empty	40S ribosomal protein S5A OS=Ajellomyces capsulatus OX=5037 GN=RPS5 PE=3 SV=1	A0A8H7YYV9	RPS5	24 kDa		unknown	6.6139	14.369	0	5.9426	11.341
142	true	Empty	Small nuclear ribonucleoprotein E OS=Histoplasma ohiense OX=2902605 GN=SME1 PE=3 SV=1	A0A8H8D217	SME1	11 kDa	true	unknown	6.6139	2.048	25.552	9.9044	0.64924
143	true	Empty	Uncharacterized protein OS=Histoplasma ohiense OX=2902605 GN=I7I48_03694 PE=4 SV=1	A0A8H7YKQ7	I7I48_03694	32 kDa	true	unknown	5.8888	5.4651	5.0796	8.9126	7.3105
144	true	Empty	Cell wall glucanase OS=Histoplasma ohiense OX=2902605 GN=UTR2 PE=4 SV=1	A0A8H7YCB6	UTR2	46 kDa		unknown	6.6359	9.5832	10.236	2.97	9.2919
145	true	Empty	40S ribosomal protein S17 OS=Ajellomyces capsulatus (strain G186AR / H82 / ATCC MYA-2454 / RMSCC 2432) OX=447093 GN=HCBG_07106 PE=3 SV=1	C0NVC6	HCBG_07106	16 kDa		unknown	5.8888	6.1662	8.4916	8.9152	4.6797
146	true	Empty	Cluster of acetyl-CoA C-acetyltransferase OS=Histoplasma ohiense OX=2902605 GN=I7I48_02659 PE=3 SV=1 (A0A8H8D680)	A0A8H8D680 [2]	I7I48_02659	47 kDa	true	unknown	5.8888	11.631	0	4.9535	10.076
146.1	true	Empty	acetyl-CoA C-acetyltransferase OS=Histoplasma ohiense OX=2902605 GN=I7I48_02659 PE=3 SV=1	A0A8H8D680	I7I48_02659	47 kDa	true	unknown	5.8888	11.631	0	4.9535	10.076
146.2	true	Empty	acetyl-CoA C-acetyltransferase OS=Ajellomyces capsulatus OX=5037 GN=I7I51_02701 PE=3 SV=1	A0A8A1MP46	I7I51_02701	47 kDa	true	unknown	0	0	0	0	0
147	true	Empty	Predicted protein OS=Ajellomyces capsulatus (strain H88) OX=544711 GN=HCEG_08224 PE=4 SV=1	F0USY2	HCEG_08224	20 kDa		unknown	2.9224	4.7971	8.4147	6.9343	6.012
148	true	Empty	Outer mitochondrial membrane protein porin OS=Ajellomyces capsulatus (strain H143) OX=544712 GN=HCDG_01583 PE=4 SV=1	C6H822	HCDG_01583	30 kDa		unknown	0.74708	5.4761	0	2.9726	5.9782
149	true	Empty	40S ribosomal protein S3 OS=Ajellomyces capsulatus (strain H143) OX=544712 GN=HCDG_00660 PE=3 SV=1	C6H1S8 (+1)	HCDG_00660	118 kDa	true	unknown	10.305	10.273	0	9.9069	10.009
150	true	Empty	argininosuccinate synthase OS=Ajellomyces capsulatus (strain G186AR / H82 / ATCC MYA-2454 / RMSCC 2432) OX=447093 GN=HCBG_03907 PE=3 SV=1	C0NL77	HCBG_03907	46 kDa		unknown	2.9664	11.631	0	1.9809	7.3105
151	true	Empty	Cluster of Woronin body major protein OS=Ajellomyces capsulatus (strain H143) OX=544712 GN=HCDG_04968 PE=4 SV=1 (C6HEV1)	C6HEV1 [2]	HCDG_04968	55 kDa	true	unknown	6.5919	11.642	0	4.9509	10.009
151.1	true	Empty	Woronin body major protein OS=Ajellomyces capsulatus (strain H143) OX=544712 GN=HCDG_04968 PE=4 SV=1	C6HEV1	HCDG_04968	55 kDa	true	unknown	6.5919	11.642	0	4.9509	10.009
151.2	true	Empty	Woronin body major protein OS=Ajellomyces capsulatus (strain G186AR / H82 / ATCC MYA-2454 / RMSCC 2432) OX=447093 GN=HCBG_08915 PE=4 SV=1	C0P0I5	HCBG_08915	58 kDa	true	unknown	6.5919	11.642	0	4.9509	10.009
152	true	Empty	Cluster of Ubiquitin-activating enzyme OS=Ajellomyces capsulatus (strain G186AR / H82 / ATCC MYA-2454 / RMSCC 2432) OX=447093 GN=HCBG_05009 PE=3 SV=1 (C0NPC9)	C0NPC9 [3]	HCBG_05009	126 kDa	true	unknown	6.6139	17.764	0	0.99172	7.3442
152.1	true	Empty	Ubiquitin-activating enzyme OS=Ajellomyces capsulatus (strain G186AR / H82 / ATCC MYA-2454 / RMSCC 2432) OX=447093 GN=HCBG_05009 PE=3 SV=1	C0NPC9	HCBG_05009	126 kDa	true	unknown	6.6139	17.764	0	0.99172	7.3442
152.2	true	Empty	Ubiquitin-activating enzyme OS=Histoplasma ohiense OX=2902605 GN=UBA1 PE=3 SV=1	A0A8H8CWC9	UBA1	115 kDa	true	unknown	6.6139	17.764	0	0	7.3442
152.3	true	Empty	Ubiquitin-activating enzyme E1 X OS=Ajellomyces capsulatus (strain NAm1 / WU24) OX=2059318 GN=HCAG_01005 PE=3 SV=1	A6QUE9	HCAG_01005	136 kDa	true	unknown	5.8668	15.026	0	0.99172	5.9782
153	true	Empty	Superoxide dismutase OS=Histoplasma ohiense OX=2902605 GN=SODM PE=3 SV=1	A0A8H7YRB7 (+2)	SODM	24 kDa		unknown	8.8112	8.2252	1.7444	10.894	8.6765
154	true	Empty	Arginase OS=Ajellomyces capsulatus (strain G186AR / H82 / ATCC MYA-2454 / RMSCC 2432) OX=447093 GN=HCBG_06774 PE=3 SV=1	C0NV10	HCBG_06774	36 kDa		unknown	11.118	8.8821	0	3.9617	5.9782
155	true	Empty	Cluster of 60S ribosomal protein L18 OS=Histoplasma ohiense OX=2902605 GN=I7I48_06913 PE=3 SV=1 (A0A8H8D1Q0)	A0A8H8D1Q0 [2]	I7I48_06913	21 kDa	true	unknown	7.3171	10.952	0	7.9209	8.6427
155.1	true	Empty	60S ribosomal protein L18 OS=Histoplasma ohiense OX=2902605 GN=I7I48_06913 PE=3 SV=1	A0A8H8D1Q0	I7I48_06913	21 kDa	true	unknown	7.3171	10.952	0	7.9209	8.6427
155.2	true	Empty	Mitochondrial thiamine pyrophosphate carrier 1 OS=Ajellomyces capsulatus OX=5037 GN=I7I51_00917 PE=3 SV=1	A0A8A1MIB5	I7I51_00917	58 kDa	true	unknown	0	0	0	0	0
156	true	Empty	ADP-ribosylation factor OS=Ajellomyces capsulatus (strain G186AR / H82 / ATCC MYA-2454 / RMSCC 2432) OX=447093 GN=HCBG_03659 PE=3 SV=1	C0NKH9	HCBG_03659	95 kDa		unknown	4.4166	12.321	0	5.9426	11.307
157	true	Empty	Phosphoribosylformylglycinamidine cyclo-ligase OS=Ajellomyces capsulatus (strain G186AR / H82 / ATCC MYA-2454 / RMSCC 2432) OX=447093 GN=HCBG_08070 PE=3 SV=1	C0NX78	HCBG_08070	84 kDa		unknown	7.361	4.7971	13.571	12.877	4.6797
158	true	Empty	Cluster of Uncharacterized protein OS=Ajellomyces capsulatus (strain NAm1 / WU24) OX=2059318 GN=HCAG_06817 PE=4 SV=1 (A6R926)	A6R926 [2]	HCAG_06817	86 kDa	true	unknown	0.74708	0	3.3352	3.9592	1.2985
158.1	true	Empty	Uncharacterized protein OS=Ajellomyces capsulatus (strain NAm1 / WU24) OX=2059318 GN=HCAG_06817 PE=4 SV=1	A6R926	HCAG_06817	86 kDa	true	unknown	0.74708	0	3.3352	3.9592	1.2985
158.2	true	Empty	Hsp70-like protein OS=Histoplasma ohiense OX=2902605 GN=LHS1 PE=4 SV=1	A0A8H8D4L9	LHS1	110 kDa	true	unknown	0.74708	0	0	0	0
159	true	Empty	Proteasome subunit alpha type OS=Histoplasma ohiense OX=2902605 GN=PRE5 PE=3 SV=1	A0A8H7Z159 (+2)	PRE5	29 kDa		unknown	8.8112	4.1181	13.648	9.9044	2.0152
160	true	Empty	Cluster of Aspartyl protease OS=Histoplasma ohiense OX=2902605 GN=I7I48_06666 PE=3 SV=1 (A0A8H7YS91)	A0A8H7YS91 [4]	I7I48_06666	56 kDa	true	unknown	5.1417	7.5241	1.7444	3.9617	13.322
160.1	true	Empty	Aspartyl protease OS=Histoplasma ohiense OX=2902605 GN=I7I48_06666 PE=3 SV=1	A0A8H7YS91	I7I48_06666	56 kDa	true	unknown	5.1417	6.8451	1.7444	3.9617	11.99
160.2	true	Empty	Peptidase A1 domain-containing protein OS=Ajellomyces capsulatus (strain NAm1 / WU24) OX=2059318 GN=HCAG_05605 PE=3 SV=1	A6R7J7	HCAG_05605	53 kDa	true	unknown	4.4166	4.7861	1.7444	1.9783	7.9935
160.3	true	Empty	Aspartyl protease OS=Ajellomyces capsulatus (strain H143) OX=544712 GN=HCDG_01607 PE=3 SV=1	C6H846	HCDG_01607	47 kDa	true	unknown	2.9444	3.4171	1.7444	3.9617	7.3105
160.4	true	Empty	Aspartyl protease OS=Ajellomyces capsulatus (strain H88) OX=544711 GN=HCEG_01464 PE=3 SV=1	F0U5B1	HCEG_01464	56 kDa	true	unknown	0	0	0	0	0
161	true	Empty	Citrate synthase OS=Ajellomyces capsulatus OX=5037 GN=I7I51_00225 PE=3 SV=1	A0A8A1M9E3 (+3)	I7I51_00225	51 kDa		unknown	7.339	5.4761	0	4.9535	7.9597
162	true	Empty	Bifunctional purine biosynthesis protein ADE16 OS=Histoplasma ohiense OX=2902605 GN=ADE16 PE=3 SV=1	A0A8H7YI41	ADE16	65 kDa		unknown	5.8888	11.642	0	3.9643	7.3442
163	true	Empty	UBA/TS-N domain-containing protein OS=Ajellomyces capsulatus (strain H88) OX=544711 GN=I7I53_00517 PE=4 SV=1	A0A8A1LHC1	I7I53_00517	97 kDa	true	unknown	0.72512	0.69003	0	0	0
164	true	Empty	Cluster of Pyruvate carboxylase OS=Ajellomyces capsulatus (strain NAm1 / WU24) OX=2059318 GN=HCAG_04227 PE=4 SV=1 (A6R3L9)	A6R3L9 [2]	HCAG_04227	141 kDa	true	unknown	2.9444	13	0	0.98915	5.2952
164.1	true	Empty	Pyruvate carboxylase OS=Ajellomyces capsulatus (strain NAm1 / WU24) OX=2059318 GN=HCAG_04227 PE=4 SV=1	A6R3L9	HCAG_04227	141 kDa	true	unknown	2.9444	13	0	0.98915	5.2952
164.2	true	Empty	Pyruvate carboxylase OS=Ajellomyces capsulatus (strain H88) OX=544711 GN=HCEG_04815 PE=4 SV=1	F0UIJ5	HCEG_04815	131 kDa	true	unknown	2.9444	12.321	0	0.98915	5.2952
165	true	Empty	Cluster of Iterative type I polyketide synthase OS=Ajellomyces capsulatus OX=5037 GN=I7I51_01808 PE=4 SV=1 (A0A8A1MKY7)	A0A8A1MKY7 [4]	I7I51_01808	299 kDa	true	unknown	0	0	1.7444	3.9617	0
165.1	true	Empty	Iterative type I polyketide synthase OS=Ajellomyces capsulatus OX=5037 GN=I7I51_01808 PE=4 SV=1	A0A8A1MKY7 (+1)	I7I51_01808	299 kDa	true	unknown	0	0	1.7444	3.9617	0
165.2	true	Empty	Non-reducing polyketide synthase nscA OS=Ajellomyces capsulatus (strain G186AR / H82 / ATCC MYA-2454 / RMSCC 2432) OX=447093 GN=HCBG_06854 PE=4 SV=1	C0NU23	HCBG_06854	293 kDa	true	unknown	0	0	1.7444	3.9617	0
165.3	true	Empty	Iterative type I polyketide synthase OS=Ajellomyces capsulatus (strain H88) OX=544711 GN=HCEG_00295 PE=4 SV=1	F0U8M8	HCEG_00295	291 kDa	true	unknown	0	0	0	0	0
166	true	Empty	Cluster of Peptidase family T4 OS=Ajellomyces capsulatus OX=5037 GN=I7I51_01680 PE=4 SV=1 (A0A8A1MFB8)	A0A8A1MFB8 [2]	I7I51_01680	42 kDa	true	unknown	5.8668	5.4651	1.6676	11.888	5.3627
166.1	true	Empty	Peptidase family T4 OS=Ajellomyces capsulatus OX=5037 GN=I7I51_01680 PE=4 SV=1	A0A8A1MFB8	I7I51_01680	42 kDa	true	unknown	5.8668	5.4651	1.6676	11.888	5.3627
166.2	true	Empty	Peptidase family T4 OS=Ajellomyces capsulatus (strain G186AR / H82 / ATCC MYA-2454 / RMSCC 2432) OX=447093 GN=HCBG_07015 PE=4 SV=1	C0NUI4	HCBG_07015	43 kDa	true	unknown	0	0	0	0	0
167	true	Empty	2-methylcitrate dehydratase OS=Ajellomyces capsulatus (strain G186AR / H82 / ATCC MYA-2454 / RMSCC 2432) OX=447093 GN=HCBG_02862 PE=3 SV=1	C0NHP0	HCBG_02862	62 kDa		unknown	5.1417	7.5241	0	0	8.6427
168	true	Empty	FAD binding protein OS=Ajellomyces capsulatus (strain H143) OX=544712 GN=HCDG_07168 PE=4 SV=1	C6HM52	HCDG_07168	53 kDa		unknown	0.72512	0	0	1.9809	0.683
169	true	Empty	Cluster of Aspartate aminotransferase OS=Ajellomyces capsulatus (strain H88) OX=544711 GN=AAT2 PE=3 SV=1 (A0A8A1L7V6)	A0A8A1L7V6 [2]	AAT2	58 kDa	true	unknown	2.9664	10.284	0	0.98915	6.5937
169.1	true	Empty	Aspartate aminotransferase OS=Ajellomyces capsulatus (strain H88) OX=544711 GN=AAT2 PE=3 SV=1	A0A8A1L7V6	AAT2	58 kDa	true	unknown	2.9664	10.284	0	0.98915	6.5937
169.2	true	Empty	Aspartate aminotransferase OS=Ajellomyces capsulatus (strain G186AR / H82 / ATCC MYA-2454 / RMSCC 2432) OX=447093 GN=HCBG_08053 PE=4 SV=1	C0NX61	HCBG_08053	36 kDa	true	unknown	0	0	0	0	0
170	true	Empty	Ribosomal protein S5 OS=Histoplasma ohiense OX=2902605 GN=I7I48_12288 PE=3 SV=1	A0A8H7YTM0	I7I48_12288	28 kDa		unknown	4.4166	9.5722	0	0.98915	8.6089
171	true	Empty	Glucose-6-phosphate isomerase OS=Histoplasma ohiense OX=2902605 GN=PGI1 PE=3 SV=1	A0A8H7Z493	PGI1	61 kDa		unknown	5.8888	8.2142	0	1.9834	7.9597
172	true	Empty	Homoserine dehydrogenase OS=Histoplasma ohiense OX=2902605 GN=I7I48_05635 PE=3 SV=1	A0A8H7YS29 (+1)	I7I48_05635	39 kDa		unknown	1.4942	6.1551	0	2.9675	8.6427
173	true	Empty	Uncharacterized protein OS=Ajellomyces capsulatus OX=5037 GN=I7I52_06980 PE=4 SV=1	A0A8H7YVI0	I7I52_06980	23 kDa	true	unknown	10.283	2.7491	0	0.98915	3.963
174	true	Empty	Cluster of Calcium permease family membrane transporter OS=Histoplasma ohiense OX=2902605 GN=I7I48_02216 PE=3 SV=1 (A0A8H7Z1J6)	A0A8H7Z1J6 [5]	I7I48_02216	124 kDa	true	unknown	5.8888	4.1181	6.7472	5.9426	2.6645
174.1	true	Empty	Calcium permease family membrane transporter OS=Histoplasma ohiense OX=2902605 GN=I7I48_02216 PE=3 SV=1	A0A8H7Z1J6	I7I48_02216	124 kDa	true	unknown	5.8888	4.1181	6.7472	5.9426	2.6645
174.2	true	Empty	Calcium permease family membrane transporter OS=Ajellomyces capsulatus (strain H88) OX=544711 GN=I7I53_04330 PE=3 SV=1	A0A8A1LUT8 (+1)	I7I53_04330	124 kDa	true	unknown	5.8888	4.1181	6.7472	5.9426	2.6645
174.3	true	Empty	Calcium permease family membrane transporter OS=Ajellomyces capsulatus OX=5037 GN=I7I51_03068 PE=3 SV=1	A0A8A1MK43	I7I51_03068	124 kDa	true	unknown	2.9883	2.7601	6.7472	0	0
174.4	true	Empty	Calcium permease family membrane transporter OS=Ajellomyces capsulatus (strain G186AR / H82 / ATCC MYA-2454 / RMSCC 2432) OX=447093 GN=HCBG_08313 PE=3 SV=1	C0NYT3	HCBG_08313	124 kDa	true	unknown	0	0	0	0	0
175	true	Empty	Cluster of isoleucine--tRNA ligase OS=Ajellomyces capsulatus (strain G186AR / H82 / ATCC MYA-2454 / RMSCC 2432) OX=447093 GN=HCBG_03896 PE=3 SV=1 (C0NL66)	C0NL66 [2]	HCBG_03896	124 kDa	true	unknown	2.9444	9.5832	0	0.98915	9.3257
175.1	true	Empty	isoleucine--tRNA ligase OS=Ajellomyces capsulatus (strain G186AR / H82 / ATCC MYA-2454 / RMSCC 2432) OX=447093 GN=HCBG_03896 PE=3 SV=1	C0NL66	HCBG_03896	124 kDa	true	unknown	2.9444	9.5832	0	0.98915	9.3257
175.2	true	Empty	isoleucine--tRNA ligase OS=Histoplasma ohiense OX=2902605 GN=ILS1 PE=3 SV=1	A0A8H8D6H8	ILS1	129 kDa	true	unknown	2.9444	8.9042	0	0	8.6765
176	true	Empty	Uncharacterized protein OS=Ajellomyces capsulatus (strain NAm1 / WU24) OX=2059318 GN=HCAG_02350 PE=4 SV=1	A6QY93	HCAG_02350	11 kDa		unknown	2.9224	1.358	0	0.99172	1.9815
177	true	Empty	Cluster of Elongation factor 1-gamma OS=Histoplasma ohiense OX=2902605 GN=I7I48_02005 PE=3 SV=1 (A0A8H7Z4V7)	A0A8H7Z4V7 [3]	I7I48_02005	45 kDa	true	unknown	0	13.679	0	0	1.366
177.1	true	Empty	Elongation factor 1-gamma OS=Histoplasma ohiense OX=2902605 GN=I7I48_02005 PE=3 SV=1	A0A8H7Z4V7	I7I48_02005	45 kDa	true	unknown	0	13.679	0	0	0.683
177.2	true	Empty	Elongation factor 1-gamma OS=Ajellomyces capsulatus (strain G186AR / H82 / ATCC MYA-2454 / RMSCC 2432) OX=447093 GN=HCBG_08684 PE=3 SV=1	C0NZV5	HCBG_08684	45 kDa	true	unknown	0	10.93	0	0	1.366
177.3	true	Empty	Elongation factor 1-gamma OS=Ajellomyces capsulatus (strain H88) OX=544711 GN=HCEG_07607 PE=4 SV=1	F0UR66	HCEG_07607	42 kDa	true	unknown	0	10.93	0	0	0.683
178	true	Empty	Cluster of Aminopeptidase OS=Ajellomyces capsulatus (strain G186AR / H82 / ATCC MYA-2454 / RMSCC 2432) OX=447093 GN=HCBG_08854 PE=3 SV=1 (C0P0D5)	C0P0D5 [3]	HCBG_08854	98 kDa	true	unknown	6.6139	8.2252	3.412	0.98915	7.3105
178.1	true	Empty	Aminopeptidase OS=Ajellomyces capsulatus (strain G186AR / H82 / ATCC MYA-2454 / RMSCC 2432) OX=447093 GN=HCBG_08854 PE=3 SV=1	C0P0D5	HCBG_08854	98 kDa	true	unknown	6.6139	8.2252	3.412	0.98915	7.3105
178.2	true	Empty	Aminopeptidase OS=Histoplasma ohiense OX=2902605 GN=I7I48_10124 PE=3 SV=1	A0A8H8CSH8	I7I48_10124	112 kDa	true	unknown	5.1417	6.8562	3.412	0.98915	5.329
178.3	true	Empty	Aminopeptidase OS=Ajellomyces capsulatus OX=5037 GN=I7I51_02212 PE=3 SV=1	A0A8A1M9N1	I7I51_02212	103 kDa	true	unknown	2.1973	4.1181	3.412	0	1.2985
179	true	Empty	Glycosyl hydrolase OS=Ajellomyces capsulatus OX=5037 GN=I7I52_05761 PE=4 SV=1	A0A8H7YSR2	I7I52_05761	80 kDa		unknown	3.6695	0	1.6676	3.9643	2.6645
180	true	Empty	Cluster of Ribosomal protein L14 OS=Histoplasma ohiense OX=2902605 GN=RPL14 PE=3 SV=1 (A0A8H7YWS0)	A0A8H7YWS0 [3]	RPL14	17 kDa	true	unknown	6.6139	11.631	0	0	4.6122
180.1	true	Empty	Ribosomal protein L14 OS=Histoplasma ohiense OX=2902605 GN=RPL14 PE=3 SV=1	A0A8H7YWS0 (+1)	RPL14	17 kDa	true	unknown	6.6139	11.631	0	0	4.6122
180.2	true	Empty	Ribosomal protein L14 OS=Ajellomyces capsulatus (strain H88) OX=544711 GN=HCEG_09053 PE=3 SV=1	F0UVB1	HCEG_09053	26 kDa	true	unknown	0	0	0	0	0
181	true	Empty	protein-synthesizing GTPase OS=Ajellomyces capsulatus OX=5037 GN=TIF2 PE=4 SV=1	A0A8A1M6T6 (+2)	TIF2	57 kDa		unknown	2.2193	9.5722	0	0.99172	5.9107
182	true	Empty	60S ribosomal protein L6 OS=Ajellomyces capsulatus (strain NAm1 / WU24) OX=2059318 GN=HCAG_01793 PE=3 SV=1	A6QWN6 (+1)	HCAG_01793	23 kDa		unknown	8.8332	3.4281	0	6.9318	7.3105
183	true	Empty	Cluster of Serine hydroxymethyltransferase OS=Histoplasma ohiense OX=2902605 GN=SHM2 PE=3 SV=1 (A0A8H7YXC3)	A0A8H7YXC3 [3]	SHM2	52 kDa	true	unknown	5.1857	10.262	0	0	4.646
183.1	true	Empty	Serine hydroxymethyltransferase OS=Histoplasma ohiense OX=2902605 GN=SHM2 PE=3 SV=1	A0A8H7YXC3 (+1)	SHM2	52 kDa	true	unknown	5.1857	10.262	0	0	4.646
183.2	true	Empty	Serine hydroxymethyltransferase OS=Ajellomyces capsulatus (strain NAm1 / WU24) OX=2059318 GN=HCAG_05408 PE=3 SV=1	A6R700	HCAG_05408	35 kDa	true	unknown	0	2.037	0	0	0
184	true	Empty	Cluster of Pleckstrin homology domain protein OS=Ajellomyces capsulatus OX=5037 GN=I7I52_12718 PE=4 SV=1 (A0A8H7Y8Z5)	A0A8H7Y8Z5 [3]	I7I52_12718	64 kDa	true	unknown	6.6359	4.0961	10.313	2.97	2.0152
184.1	true	Empty	Pleckstrin homology domain protein OS=Ajellomyces capsulatus OX=5037 GN=I7I52_12718 PE=4 SV=1	A0A8H7Y8Z5	I7I52_12718	64 kDa	true	unknown	6.6359	4.0961	10.313	2.97	2.0152
184.2	true	Empty	Pleckstrin homology domain protein OS=Histoplasma ohiense OX=2902605 GN=I7I48_07694 PE=4 SV=1	A0A8H7YZC4	I7I48_07694	64 kDa	true	unknown	3.7354	0	10.313	1.9783	0
184.3	true	Empty	Pleckstrin homology domain protein (Fragment) OS=Ajellomyces capsulatus OX=5037 GN=I7I51_01481 PE=4 SV=1	A0A8A1MII4	I7I51_01481	58 kDa	true	unknown	6.6359	4.0961	6.9009	2.97	2.0152
185	true	Empty	Cluster of C6 finger domain transcription factor nscR OS=Ajellomyces capsulatus (strain H143) OX=544712 GN=HCDG_06000 PE=3 SV=1 (C6HIW6)	C6HIW6 [5]	HCDG_06000	150 kDa	true	unknown	5.1637	6.1662	0	1.9809	5.9782
185.1	true	Empty	C6 finger domain transcription factor nscR OS=Ajellomyces capsulatus (strain H143) OX=544712 GN=HCDG_06000 PE=3 SV=1	C6HIW6 (+1)	HCDG_06000	150 kDa	true	unknown	5.1637	5.4761	0	1.9809	5.2952
185.2	true	Empty	Glucoamylase OS=Ajellomyces capsulatus (strain G186AR / H82 / ATCC MYA-2454 / RMSCC 2432) OX=447093 GN=HCBG_03430 PE=3 SV=1	C0NJV0	HCBG_03430	70 kDa	true	unknown	5.1637	5.4761	0	0.99172	5.9782
185.3	true	Empty	Glucoamylase OS=Histoplasma ohiense OX=2902605 GN=GAM1 PE=3 SV=1	A0A8H8CYP2	GAM1	70 kDa	true	unknown	5.1637	5.4761	0	0	5.9782
185.4	true	Empty	glucan 1,4-alpha-glucosidase OS=Ajellomyces capsulatus (strain NAm1 / WU24) OX=2059318 GN=HCAG_01581 PE=3 SV=1	A6QW24	HCAG_01581	61 kDa	true	unknown	0	1.369	0	0	0.64924
186	true	Empty	40S ribosomal protein S11 OS=Histoplasma ohiense OX=2902605 GN=I7I48_02284 PE=3 SV=1	A0A8H8D720	I7I48_02284	18 kDa		unknown	1.4722	4.7971	0	4.9535	4.646
187	true	Empty	Eukaryotic translation initiation factor 3 subunit L OS=Ajellomyces capsulatus (strain H88) OX=544711 GN=PAF67 PE=3 SV=1	F0URL8	PAF67	55 kDa		unknown	2.9444	4.7971	0	0.99172	5.329
188	true	Empty	Cluster of RING-13 finger domain-containing protein OS=Ajellomyces capsulatus (strain G186AR / H82 / ATCC MYA-2454 / RMSCC 2432) OX=447093 GN=HCBG_02767 PE=3 SV=1 (C0NHE5)	C0NHE5 [2]	HCBG_02767	136 kDa	true	unknown	1.4942	0.679	0	0	1.3322
188.1	true	Empty	RING-13 finger domain-containing protein OS=Ajellomyces capsulatus (strain G186AR / H82 / ATCC MYA-2454 / RMSCC 2432) OX=447093 GN=HCBG_02767 PE=3 SV=1	C0NHE5	HCBG_02767	136 kDa	true	unknown	1.4942	0.679	0	0	1.3322
188.2	true	Empty	RING-13 finger domain-containing protein OS=Histoplasma ohiense OX=2902605 GN=I7I48_06115 PE=3 SV=1	A0A8H7YVX4	I7I48_06115	134 kDa		unknown	1.4942	0	0	0	0.683
189	true	Empty	Cluster of 6-phosphogluconate dehydrogenase, decarboxylating OS=Ajellomyces capsulatus OX=5037 GN=I7I52_10584 PE=3 SV=1 (A0A8H7Z2R3)	A0A8H7Z2R3 [3]	I7I52_10584	54 kDa	true	unknown	0.72512	8.2142	0	0	5.9782
189.1	true	Empty	6-phosphogluconate dehydrogenase, decarboxylating OS=Ajellomyces capsulatus OX=5037 GN=I7I52_10584 PE=3 SV=1	A0A8H7Z2R3 (+1)	I7I52_10584	54 kDa	true	unknown	0.72512	8.2142	0	0	5.9782
189.2	true	Empty	6-phosphogluconate dehydrogenase, decarboxylating OS=Ajellomyces capsulatus (strain H143) OX=544712 GN=HCDG_04285 PE=3 SV=1	C6HDK4	HCDG_04285	51 kDa	true	unknown	0	0	0	0	0
190	true	Empty	Histone H2A OS=Ajellomyces capsulatus (strain NAm1 / WU24) OX=2059318 GN=HCAG_04914 PE=3 SV=1	A6R5K6	HCAG_04914	15 kDa	true	unknown	3.6695	6.8451	5.1565	3.9617	1.9815
191	true	Empty	Xaa-Pro aminopeptidase OS=Histoplasma ohiense OX=2902605 GN=I7I48_01359 PE=3 SV=1	A0A8H7Z3C8 (+1)	I7I48_01359	45 kDa		unknown	4.4166	8.8932	1.6676	5.9426	7.3442
192	true	Empty	Heat shock protein SSB1 OS=Ajellomyces capsulatus (strain H88) OX=544711 GN=HCEG_06578 PE=3 SV=1	F0UMP6	HCEG_06578	65 kDa		unknown	2.9444	9.5722	0	4.9509	4.646
193	true	Empty	Activating signal cointegrator 1 complex subunit 3 OS=Ajellomyces capsulatus (strain H143) OX=544712 GN=HCDG_00511 PE=4 SV=1	C6H1C9	HCDG_00511	224 kDa	true	unknown	4.3946	4.7861	0	1.9809	3.963
194	true	Empty	HIT domain-containing protein OS=Ajellomyces capsulatus (strain G186AR / H82 / ATCC MYA-2454 / RMSCC 2432) OX=447093 GN=HCBG_02712 PE=4 SV=1	C0NH90 (+2)	HCBG_02712	15 kDa		unknown	5.8449	2.7381	5.0796	7.926	4.6122
195	true	Empty	Ilp is an apoptosis inhibitor OS=Ajellomyces capsulatus (strain H88) OX=544711 GN=I7I53_06870 PE=4 SV=1	A0A8A1LF58 (+2)	I7I53_06870	32 kDa		unknown	2.1973	1.369	15.316	6.9369	0.683
196	true	Empty	Isocitrate lyase OS=Histoplasma ohiense OX=2902605 GN=ICL1 PE=3 SV=1	A0A8H7YTS8 (+1)	ICL1	60 kDa		unknown	2.9444	9.5942	0	1.9809	2.6645
197	true	Empty	Isocitrate dehydrogenase [NADP] OS=Histoplasma ohiense OX=2902605 GN=IDP1 PE=3 SV=1	A0A8H8CTG3	IDP1	56 kDa		unknown	0.72512	7.5352	0	0.99172	4.646
198	true	Empty	Cluster of chitinase OS=Ajellomyces capsulatus (strain G186AR / H82 / ATCC MYA-2454 / RMSCC 2432) OX=447093 GN=HCBG_05997 PE=3 SV=1 (C0NS67)	C0NS67 [2]	HCBG_05997	51 kDa	true	unknown	0.72512	0	0	1.9809	0
198.1	true	Empty	chitinase OS=Ajellomyces capsulatus (strain G186AR / H82 / ATCC MYA-2454 / RMSCC 2432) OX=447093 GN=HCBG_05997 PE=3 SV=1	C0NS67	HCBG_05997	51 kDa	true	unknown	0.72512	0	0	1.9809	0
198.2	true	Empty	chitinase OS=Ajellomyces capsulatus OX=5037 GN=I7I51_07136 PE=3 SV=1	A0A8A1MK66	I7I51_07136	52 kDa	true	unknown	0.72512	0	0	1.9809	0
199	true	Empty	Cluster of Importin N-terminal domain-containing protein OS=Ajellomyces capsulatus (strain NAm1 / WU24) OX=2059318 GN=HCAG_05790 PE=4 SV=1 (A6RA02)	A6RA02 [2]	HCAG_05790	120 kDa	true	unknown	2.9444	8.2142	0	0.99172	5.2952
199.1	true	Empty	Importin N-terminal domain-containing protein OS=Ajellomyces capsulatus (strain NAm1 / WU24) OX=2059318 GN=HCAG_05790 PE=4 SV=1	A6RA02	HCAG_05790	120 kDa	true	unknown	2.9444	8.2142	0	0.99172	5.2952
199.2	true	Empty	Karyopherin Kap123 OS=Ajellomyces capsulatus OX=5037 GN=KAP123 PE=4 SV=1	A0A8H7Z2T4	KAP123	123 kDa	true	unknown	2.9444	8.2142	0	0.99172	5.2952
200	true	Empty	60S ribosomal protein L5 OS=Ajellomyces capsulatus (strain H88) OX=544711 GN=RPL5 PE=3 SV=1	A0A8A1LKS8 (+1)	RPL5	34 kDa		unknown	3.6915	4.1071	3.4889	5.9426	2.6645
201	true	Empty	Eukaryotic translation initiation factor 3 subunit H OS=Ajellomyces capsulatus OX=5037 GN=I7I51_05560 PE=3 SV=1	A0A8A1M9A5	I7I51_05560	41 kDa		unknown	3.6915	5.4761	0	2.97	3.3137
202	true	Empty	Cluster of Serine/threonine phosphatase OS=Ajellomyces capsulatus (strain G186AR / H82 / ATCC MYA-2454 / RMSCC 2432) OX=447093 GN=HCBG_05925 PE=4 SV=1 (C0NRZ5)	C0NRZ5 [2]	HCBG_05925	80 kDa	true	unknown	2.9444	6.8341	0	2.97	3.3137
202.1	true	Empty	Serine/threonine phosphatase OS=Ajellomyces capsulatus (strain G186AR / H82 / ATCC MYA-2454 / RMSCC 2432) OX=447093 GN=HCBG_05925 PE=4 SV=1	C0NRZ5	HCBG_05925	80 kDa	true	unknown	2.9444	6.8341	0	2.97	3.3137
202.2	true	Empty	DUF2433 domain-containing protein OS=Ajellomyces capsulatus (strain NAm1 / WU24) OX=2059318 GN=HCAG_05787 PE=4 SV=1	A6R9Z9	HCAG_05787	75 kDa	true	unknown	1.4502	6.8341	0	0.99172	1.366
203	true	Empty	Bromodomain and PHD finger-containing protein OS=Ajellomyces capsulatus OX=5037 GN=I7I51_03897 PE=4 SV=1	A0A8A1M8Z8	I7I51_03897	128 kDa	true	unknown	0	0	3.3352	0.98915	0
204	true	Empty	Smad nuclear interacting protein OS=Ajellomyces capsulatus (strain H88) OX=544711 GN=HCEG_00208 PE=4 SV=1	F0U824	HCEG_00208	39 kDa		unknown	2.9444	2.7491	5.0796	0.99172	3.3137
205	true	Empty	Cluster of 26S proteasome regulatory subunit OS=Ajellomyces capsulatus OX=5037 GN=RPN8 PE=3 SV=1 (A0A8H8CXQ9)	A0A8H8CXQ9 [3]	RPN8	40 kDa	true	unknown	2.9444	5.4761	0	0.98915	4.646
205.1	true	Empty	26S proteasome regulatory subunit OS=Ajellomyces capsulatus OX=5037 GN=RPN8 PE=3 SV=1	A0A8H8CXQ9 (+1)	RPN8	40 kDa	true	unknown	2.9444	5.4761	0	0.98915	3.9967
205.2	true	Empty	26S proteasome regulatory subunit OS=Ajellomyces capsulatus OX=5037 GN=RPN8 PE=4 SV=1	A0A8A1LZD4	RPN8	22 kDa	true	unknown	2.9444	5.4761	0	0.98915	4.646
206	true	Empty	Histidine kinase OS=Ajellomyces capsulatus OX=5037 GN=phkA PE=4 SV=1	A0A8H7YXS3	phkA	267 kDa	true	unknown	1.4722	1.369	0	0.99172	0.64924
207	true	Empty	Glutathione peroxidase OS=Ajellomyces capsulatus OX=5037 GN=HYR1 PE=3 SV=1	A0A8A1MB54	HYR1	21 kDa		unknown	6.6359	5.4761	5.1565	5.9426	3.3475
208	true	Empty	KH domain RNA binding protein OS=Ajellomyces capsulatus OX=5037 GN=I7I51_03534 PE=4 SV=1	A0A8A1M5V2 (+2)	I7I51_03534	51 kDa		unknown	3.6695	5.4872	1.7444	2.97	6.6612
209	true	Empty	Cluster of Short-chain dehydrogenase OS=Histoplasma ohiense OX=2902605 GN=I7I48_05965 PE=3 SV=1 (A0A8H7YWQ0)	A0A8H7YWQ0 [2]	I7I48_05965	30 kDa	true	unknown	4.4386	2.727	0	1.9809	3.963
209.1	true	Empty	Short-chain dehydrogenase OS=Histoplasma ohiense OX=2902605 GN=I7I48_05965 PE=3 SV=1	A0A8H7YWQ0	I7I48_05965	30 kDa	true	unknown	4.4386	2.727	0	1.9809	3.963
209.2	true	Empty	Short-chain dehydrogenase OS=Ajellomyces capsulatus OX=5037 GN=I7I51_00204 PE=3 SV=1	A0A8A1MG79	I7I51_00204	29 kDa	true	unknown	2.9664	0	0	0.98915	2.6307
210	true	Empty	Cluster of Aminopeptidase OS=Histoplasma ohiense OX=2902605 GN=APE2 PE=3 SV=1 (A0A8H8D1D4)	A0A8H8D1D4 [3]	APE2	110 kDa	true	unknown	5.1857	2.7491	0	0.99172	4.6797
210.1	true	Empty	Aminopeptidase OS=Histoplasma ohiense OX=2902605 GN=APE2 PE=3 SV=1	A0A8H8D1D4	APE2	110 kDa	true	unknown	5.1857	2.7491	0	0.99172	4.6797
210.2	true	Empty	Aminopeptidase OS=Ajellomyces capsulatus OX=5037 GN=APE2 PE=3 SV=1	A0A8A1MI65	APE2	109 kDa	true	unknown	4.4386	2.7491	0	0.99172	3.3475
210.3	true	Empty	Aminopeptidase OS=Ajellomyces capsulatus (strain H143) OX=544712 GN=HCDG_01092 PE=3 SV=1	C6H310	HCDG_01092	83 kDa	true	unknown	0	0	0	0	0
211	true	Empty	Cluster of Histidine biosynthesis trifunctional protein OS=Histoplasma ohiense OX=2902605 GN=I7I48_00351 PE=3 SV=1 (A0A8H7Z2H9)	A0A8H7Z2H9 [2]	I7I48_00351	94 kDa	true	unknown	1.4502	6.1551	0	0	5.2952
211.1	true	Empty	Histidine biosynthesis trifunctional protein OS=Histoplasma ohiense OX=2902605 GN=I7I48_00351 PE=3 SV=1	A0A8H7Z2H9	I7I48_00351	94 kDa	true	unknown	1.4502	6.1551	0	0	5.2952
211.2	true	Empty	Histidine biosynthesis trifunctional protein OS=Ajellomyces capsulatus OX=5037 GN=I7I51_06122 PE=3 SV=1	A0A8A1MJH6	I7I51_06122	94 kDa	true	unknown	0.72512	4.7971	0	0	3.3137
212	true	Empty	Activating signal cointegrator 1 complex subunit 3 OS=Histoplasma ohiense OX=2902605 GN=I7I48_02069 PE=4 SV=1	A0A8H8D4W0	I7I48_02069	228 kDa	true	unknown	2.1753	2.7491	0	3.9592	0.64924
213	true	Empty	2-nitropropane dioxygenase OS=Histoplasma ohiense OX=2902605 GN=I7I48_01960 PE=4 SV=1	A0A8H8D4X3	I7I48_01960	38 kDa		unknown	3.6695	9.5832	0	1.9834	2.6982
214	true	Empty	Cluster of Heat shock protein OS=Histoplasma ohiense OX=2902605 GN=I7I48_09793 PE=3 SV=1 (A0A8H7YI99)	A0A8H7YI99 [2]	I7I48_09793	28 kDa	true	unknown	11.009	2.048	5.0796	1.9783	1.3322
214.1	true	Empty	Heat shock protein OS=Histoplasma ohiense OX=2902605 GN=I7I48_09793 PE=3 SV=1	A0A8H7YI99	I7I48_09793	28 kDa	true	unknown	11.009	2.048	5.0796	1.9783	1.3322
214.2	true	Empty	Heat shock protein OS=Ajellomyces capsulatus OX=5037 GN=I7I51_04488 PE=3 SV=1	A0A8A1MAQ0	I7I51_04488	28 kDa	true	unknown	8.0861	1.369	1.7444	1.9783	1.3322
215	true	Empty	GTP-binding protein ypt1 OS=Ajellomyces capsulatus OX=5037 GN=YPT1 PE=4 SV=1	A0A8A1M7I5	YPT1	23 kDa	true	unknown	0.74708	3.4171	3.412	1.9783	3.3475
216	true	Empty	Mannosyl-oligosaccharide glucosidase OS=Ajellomyces capsulatus OX=5037 GN=I7I51_00273 PE=3 SV=1	A0A8A1M9M7	I7I51_00273	93 kDa		unknown	0.72512	3.4171	1.6676	0	6.012
217	true	Empty	Cluster of UTP--glucose-1-phosphate uridylyltransferase OS=Ajellomyces capsulatus (strain H88) OX=544711 GN=I7I53_04771 PE=3 SV=1 (A0A8A1LRW6)	A0A8A1LRW6 [4]	I7I53_04771	59 kDa	true	unknown	2.1973	7.5352	0	0.98915	2.049
217.1	true	Empty	UTP--glucose-1-phosphate uridylyltransferase OS=Ajellomyces capsulatus (strain H88) OX=544711 GN=I7I53_04771 PE=3 SV=1	A0A8A1LRW6 (+2)	I7I53_04771	59 kDa	true	unknown	1.4722	6.8451	0	0	1.366
217.2	true	Empty	UTP--glucose-1-phosphate uridylyltransferase OS=Histoplasma ohiense OX=2902605 GN=I7I48_09295 PE=3 SV=1	A0A8H8CV19	I7I48_09295	59 kDa	true	unknown	1.4722	4.7971	0	0.98915	2.049
218	true	Empty	IdgA domain-containing protein OS=Ajellomyces capsulatus (strain H88) OX=544711 GN=I7I53_05413 PE=4 SV=1	A0A8A1LUT5	I7I53_05413	64 kDa	true	unknown	1.4942	0.679	0	0	1.9815
219	true	Empty	EKC/KEOPS complex subunit BUD32 OS=Ajellomyces capsulatus (strain G186AR / H82 / ATCC MYA-2454 / RMSCC 2432) OX=447093 GN=HCBG_07262 PE=4 SV=1	C0NVT2	HCBG_07262	97 kDa	true	unknown	0.72512	1.369	1.7444	2.97	1.9815
220	true	Empty	Cluster of fumarate hydratase OS=Histoplasma ohiense OX=2902605 GN=I7I48_10286 PE=3 SV=1 (A0A8H8CRM1)	A0A8H8CRM1 [3]	I7I48_10286	61 kDa	true	unknown	2.2413	10.93	0	0	2.6307
220.1	true	Empty	fumarate hydratase OS=Histoplasma ohiense OX=2902605 GN=I7I48_10286 PE=3 SV=1	A0A8H8CRM1	I7I48_10286	61 kDa	true	unknown	0	6.79	0	0	0
220.2	true	Empty	fumarate hydratase OS=Ajellomyces capsulatus (strain NAm1 / WU24) OX=2059318 GN=HCAG_08493 PE=3 SV=1	A6RFS7	HCAG_08493	53 kDa	true	unknown	0	6.79	0	0	0
220.3	true	Empty	fumarate hydratase OS=Ajellomyces capsulatus (strain H88) OX=544711 GN=FUM1 PE=3 SV=1	F0UT08	FUM1	61 kDa	true	unknown	2.2413	10.251	0	0	2.6307
221	true	Empty	GTP-binding protein ypt3 OS=Ajellomyces capsulatus OX=5037 GN=I7I51_02148 PE=4 SV=1	A0A8H8D120	I7I51_02148	23 kDa		unknown	1.4722	1.369	1.6676	2.97	2.6645
222	true	Empty	Cluster of Lysine decarboxylase-like protein OS=Ajellomyces capsulatus (strain H88) OX=544711 GN=HCEG_07628 PE=4 SV=1 (F0UR86)	F0UR86 [2]	HCEG_07628	27 kDa	true	unknown	5.1417	6.8562	0	0.99172	5.329
222.1	true	Empty	Lysine decarboxylase-like protein OS=Ajellomyces capsulatus (strain H88) OX=544711 GN=HCEG_07628 PE=4 SV=1	F0UR86	HCEG_07628	27 kDa	true	unknown	5.1417	6.8562	0	0.99172	5.329
222.2	true	Empty	Lysine decarboxylase-like protein OS=Ajellomyces capsulatus (strain NAm1 / WU24) OX=2059318 GN=HCAG_08216 PE=4 SV=1	A6RF01	HCAG_08216	27 kDa	true	unknown	4.3946	5.4761	0	0.99172	5.329
223	true	Empty	Arp2/3 complex 34 kDa subunit OS=Ajellomyces capsulatus (strain H143) OX=544712 GN=HCDG_03116 PE=3 SV=1	C6HA85	HCDG_03116	36 kDa		unknown	2.9444	8.2142	0	0	4.6797
224	true	Empty	Pyruvate decarboxylase OS=Ajellomyces capsulatus (strain H88) OX=544711 GN=I7I53_11722 PE=3 SV=1	A0A8A1LUQ8 (+3)	I7I53_11722	64 kDa		unknown	2.9224	7.5352	0	0	3.3813
225	true	Empty	Cluster of Phosphoacetylglucosamine mutase OS=Histoplasma ohiense OX=2902605 GN=I7I48_05697 PE=3 SV=1 (A0A8H7YVA3)	A0A8H7YVA3 [2]	I7I48_05697	60 kDa	true	unknown	0.74708	7.5352	0	0	6.695
225.1	true	Empty	Phosphoacetylglucosamine mutase OS=Histoplasma ohiense OX=2902605 GN=I7I48_05697 PE=3 SV=1	A0A8H7YVA3	I7I48_05697	60 kDa	true	unknown	0.74708	7.5352	0	0	6.695
225.2	true	Empty	Phosphoacetylglucosamine mutase OS=Ajellomyces capsulatus (strain H88) OX=544711 GN=HCEG_00247 PE=3 SV=1	F0U8C7	HCEG_00247	60 kDa	true	unknown	0	7.5352	0	0	6.0457
226	true	Empty	60S ribosomal protein L27 OS=Ajellomyces capsulatus OX=5037 GN=RPL27 PE=3 SV=1	A0A8H7YDQ3	RPL27	16 kDa		unknown	2.2193	9.5942	3.412	0.98915	3.9967
227	true	Empty	Cluster of RT-like superfamily domain-containing protein OS=Histoplasma ohiense OX=2902605 GN=I7I48_05222 PE=4 SV=1 (A0A8H7YIH4)	A0A8H7YIH4 [4]	I7I48_05222	109 kDa	true	unknown	5.1637	2.7381	0	2.97	0
227.1	true	Empty	RT-like superfamily domain-containing protein OS=Histoplasma ohiense OX=2902605 GN=I7I48_05222 PE=4 SV=1	A0A8H7YIH4	I7I48_05222	109 kDa	true	unknown	5.1637	2.7381	0	1.9809	0
227.2	true	Empty	RT-like superfamily domain-containing protein OS=Ajellomyces capsulatus (strain H88) OX=544711 GN=I7I53_02131 PE=4 SV=1	A0A8A1LRB5 (+1)	I7I53_02131	113 kDa	true	unknown	5.1637	2.7381	0	0.98915	0
227.3	true	Empty	Uncharacterized protein OS=Ajellomyces capsulatus (strain G186AR / H82 / ATCC MYA-2454 / RMSCC 2432) OX=447093 GN=HCBG_05519 PE=4 SV=1	C0NR89	HCBG_05519	108 kDa	true	unknown	4.4166	2.7381	0	1.9783	0
228	true	Empty	Small COPII coat GTPase SAR1 OS=Ajellomyces capsulatus (strain G186AR / H82 / ATCC MYA-2454 / RMSCC 2432) OX=447093 GN=HCBG_00753 PE=3 SV=1	C0NCA7	HCBG_00753	33 kDa		unknown	2.2193	7.5241	0	1.9834	5.329
229	true	Empty	Actin-related protein 2/3 complex subunit OS=Ajellomyces capsulatus OX=5037 GN=SOP2 PE=3 SV=1	A0A8A1M969 (+4)	SOP2	40 kDa		unknown	0	3.4171	0	1.9809	2.0152
230	true	Empty	FAD-binding domain-containing protein OS=Ajellomyces capsulatus (strain NAm1 / WU24) OX=2059318 GN=HCAG_07561 PE=4 SV=1	A6RD53	HCAG_07561	46 kDa		unknown	4.4166	2.7381	11.904	6.9343	0.64924
231	true	Empty	Cluster of Glycosyl hydrolase OS=Histoplasma ohiense OX=2902605 GN=I7I48_05986 PE=3 SV=1 (A0A8H7YWR0)	A0A8H7YWR0 [3]	I7I48_05986	105 kDa	true	unknown	2.9444	1.369	0	6.9292	3.3813
231.1	true	Empty	Glycosyl hydrolase OS=Histoplasma ohiense OX=2902605 GN=I7I48_05986 PE=3 SV=1	A0A8H7YWR0	I7I48_05986	105 kDa	true	unknown	2.9444	1.369	0	6.9292	3.3813
231.2	true	Empty	Glycosyl hydrolase OS=Ajellomyces capsulatus OX=5037 GN=I7I52_01297 PE=3 SV=1	A0A8H7Z8W9	I7I52_01297	105 kDa	true	unknown	1.4502	0	0	0	0
231.3	true	Empty	Glycosyl hydrolase OS=Ajellomyces capsulatus OX=5037 GN=I7I51_00220 PE=3 SV=1	A0A8A1MEQ4	I7I51_00220	105 kDa	true	unknown	0	0	0	0	0
232	true	Empty	Coatomer subunit alpha OS=Ajellomyces capsulatus (strain NAm1 / WU24) OX=2059318 GN=HCAG_04366 PE=4 SV=1	A6R408	HCAG_04366	137 kDa		unknown	2.9664	5.4982	0	0.99172	2.6982
233	true	Empty	Cluster of Hydroxymethylglutaryl-CoA synthase OS=Histoplasma ohiense OX=2902605 GN=ERG13 PE=3 SV=1 (A0A8H7YT35)	A0A8H7YT35 [3]	ERG13	52 kDa	true	unknown	1.4722	2.0591	0	4.9509	6.6275
233.1	true	Empty	Hydroxymethylglutaryl-CoA synthase OS=Histoplasma ohiense OX=2902605 GN=ERG13 PE=3 SV=1	A0A8H7YT35	ERG13	52 kDa	true	unknown	1.4722	2.0591	0	4.9509	6.6275
233.2	true	Empty	Hydroxymethylglutaryl-CoA synthase OS=Ajellomyces capsulatus (strain G186AR / H82 / ATCC MYA-2454 / RMSCC 2432) OX=447093 GN=HCBG_06726 PE=3 SV=1	C0NUW2	HCBG_06726	52 kDa	true	unknown	0.74708	1.3801	0	1.9834	4.646
233.3	true	Empty	Hydroxymethylglutaryl-CoA synthase OS=Ajellomyces capsulatus (strain NAm1 / WU24) OX=2059318 GN=HCAG_08805 PE=3 SV=1	A6RGN8	HCAG_08805	52 kDa	true	unknown	0.74708	2.0591	0	3.9617	3.9967
234	true	Empty	Cluster of Transcription factor RfeF OS=Ajellomyces capsulatus (strain H143) OX=544712 GN=HCDG_08828 PE=4 SV=1 (C6HR06)	C6HR06 [2]	HCDG_08828	61 kDa	true	unknown	4.4386	4.1181	0	3.9592	3.3475
234.1	true	Empty	Transcription factor RfeF OS=Ajellomyces capsulatus (strain H143) OX=544712 GN=HCDG_08828 PE=4 SV=1	C6HR06	HCDG_08828	61 kDa	true	unknown	4.4386	4.1181	0	3.9592	3.3475
234.2	true	Empty	Transcription factor RfeF OS=Ajellomyces capsulatus OX=5037 GN=I7I51_08552 PE=4 SV=1	A0A8A1M141	I7I51_08552	31 kDa	true	unknown	0	0	0	0	0
235	true	Empty	Septin OS=Ajellomyces capsulatus OX=5037 GN=I7I51_03429 PE=3 SV=1	A0A8A1M408 (+1)	I7I51_03429	52 kDa		unknown	2.9444	7.5241	0	2.9726	3.3137
236	true	Empty	Yeast-phase specific protein yps-3 OS=Histoplasma ohiense OX=2902605 GN=YPS3 PE=4 SV=1	A0A8H7Z4W6 (+2)	YPS3	15 kDa		unknown	2.1973	2.0591	11.981	4.9509	2.6645
237	true	Empty	Uncharacterized protein OS=Ajellomyces capsulatus OX=5037 GN=I7I51_04515 PE=4 SV=1	A0A8A1MDV8 (+1)	I7I51_04515	69 kDa		unknown	0.72512	0	1.6676	0	2.6307
238	true	Empty	Cluster of 60S ribosomal protein OS=Ajellomyces capsulatus (strain H88) OX=544711 GN=HCEG_03445 PE=3 SV=1 (F0UG24)	F0UG24 [3]	HCEG_03445	21 kDa	true	unknown	5.8668	5.4651	0	0.99172	5.329
238.1	true	Empty	60S ribosomal protein OS=Ajellomyces capsulatus (strain H88) OX=544711 GN=HCEG_03445 PE=3 SV=1	F0UG24	HCEG_03445	21 kDa	true	unknown	5.8668	5.4651	0	0.99172	5.329
238.2	true	Empty	60S ribosomal protein L17 OS=Ajellomyces capsulatus (strain G186AR / H82 / ATCC MYA-2454 / RMSCC 2432) OX=447093 GN=HCBG_01407 PE=3 SV=1	C0NEU1	HCBG_01407	46 kDa	true	unknown	5.8668	5.4651	0	0.99172	5.329
238.3	true	Empty	60S ribosomal protein L17 OS=Ajellomyces capsulatus (strain NAm1 / WU24) OX=2059318 GN=HCAG_02327 PE=3 SV=1	A6QY70	HCAG_02327	21 kDa	true	unknown	1.4502	2.048	0	0	2.0152
239	true	Empty	Ankyrin repeat protein OS=Ajellomyces capsulatus (strain G186AR / H82 / ATCC MYA-2454 / RMSCC 2432) OX=447093 GN=HCBG_07876 PE=4 SV=1	C0NY82	HCBG_07876	11 kDa		unknown	0.74708	0	1.6676	0.99172	4.6797
240	true	Empty	Proliferating cell nuclear antigen OS=Histoplasma ohiense OX=2902605 GN=I7I48_08806 PE=3 SV=1	A0A8H7YDY5	I7I48_08806	28 kDa		unknown	3.6915	4.7861	0	0.99172	2.6307
241	true	Empty	Ribosomal protein S23 OS=Ajellomyces capsulatus (strain H88) OX=544711 GN=HCEG_08043 PE=3 SV=1	F0USF1	HCEG_08043	16 kDa		unknown	0.72512	2.7381	0	2.97	2.6645
242	true	Empty	L-xylulose reductase OS=Histoplasma ohiense OX=2902605 GN=I7I48_03660 PE=3 SV=1	A0A8H7YLR7	I7I48_03660	32 kDa		unknown	1.4502	6.1551	0	0	5.329
243	true	Empty	Cluster of Pseudouridine synthase OS=Ajellomyces capsulatus (strain H88) OX=544711 GN=PUS7 PE=3 SV=1 (A0A8A1LN68)	A0A8A1LN68 [2]	PUS7	91 kDa	true	unknown	0	0	5.0796	0	0
243.1	true	Empty	Pseudouridine synthase OS=Ajellomyces capsulatus (strain H88) OX=544711 GN=PUS7 PE=3 SV=1	A0A8A1LN68	PUS7	91 kDa	true	unknown	0	0	5.0796	0	0
243.2	true	Empty	Pseudouridine synthase OS=Ajellomyces capsulatus OX=5037 GN=PUS7 PE=3 SV=1	A0A8A1MK95	PUS7	84 kDa	true	unknown	0	0	0	0	0
244	true	Empty	Proteasome subunit beta OS=Ajellomyces capsulatus OX=5037 GN=PRE3 PE=3 SV=1	A0A8A1M5N4 (+2)	PRE3	24 kDa		unknown	1.4722	0.679	6.824	7.9235	1.3322
245	true	Empty	60S ribosomal protein L28 OS=Ajellomyces capsulatus OX=5037 GN=I7I51_05715 PE=3 SV=1	A0A8A1M6J0	I7I51_05715	17 kDa		unknown	0.72512	6.8451	1.6676	3.9592	1.3322
246	true	Empty	Cluster of Cytosolic non-specific dipeptidase OS=Histoplasma ohiense OX=2902605 GN=DUG1 PE=3 SV=1 (A0A8H7Y7I7)	A0A8H7Y7I7 [3]	DUG1	63 kDa	true	unknown	5.8888	1.369	0	0.98915	1.3322
246.1	true	Empty	Cytosolic non-specific dipeptidase OS=Histoplasma ohiense OX=2902605 GN=DUG1 PE=3 SV=1	A0A8H7Y7I7	DUG1	63 kDa	true	unknown	5.8888	1.369	0	0.98915	1.3322
246.2	true	Empty	Cytosolic non-specific dipeptidase OS=Ajellomyces capsulatus (strain G186AR / H82 / ATCC MYA-2454 / RMSCC 2432) OX=447093 GN=HCBG_08487 PE=3 SV=1	C0NZA7	HCBG_08487	63 kDa	true	unknown	5.8888	1.369	0	0.98915	1.3322
246.3	true	Empty	Cytosolic non-specific dipeptidase OS=Ajellomyces capsulatus (strain H88) OX=544711 GN=DUG1 PE=3 SV=1	F0UFP8	DUG1	63 kDa	true	unknown	0	0	0	0	0
247	true	Empty	Proteasome subunit alpha type 6 OS=Histoplasma ohiense OX=2902605 GN=I7I48_05679 PE=4 SV=1	A0A8H7YW86	I7I48_05679	50 kDa		unknown	1.4502	1.3801	8.4147	0.98915	0.683
248	true	Empty	Cluster of Serine/threonine-protein kinase ATG1 OS=Histoplasma ohiense OX=2902605 GN=I7I48_07478 PE=4 SV=1 (A0A8H7YTD3)	A0A8H7YTD3 [3]	I7I48_07478	111 kDa	true	unknown	1.4722	0	0	0.98915	0
248.1	true	Empty	Serine/threonine-protein kinase ATG1 OS=Histoplasma ohiense OX=2902605 GN=I7I48_07478 PE=4 SV=1	A0A8H7YTD3	I7I48_07478	111 kDa	true	unknown	1.4722	0	0	0.98915	0
248.2	true	Empty	Serine/threonine-protein kinase ATG1 OS=Ajellomyces capsulatus (strain NAm1 / WU24) OX=2059318 GN=HCAG_07089 PE=4 SV=1	A6RBT1	HCAG_07089	90 kDa	true	unknown	0	0	0	0	0
248.3	true	Empty	Serine/threonine-protein kinase ATG1 OS=Ajellomyces capsulatus OX=5037 GN=I7I51_01320 PE=4 SV=1	A0A8A1MED5	I7I51_01320	90 kDa	true	unknown	0	0	0	0	0
249	true	Empty	Cluster of Ketol-acid reductoisomerase, mitochondrial OS=Ajellomyces capsulatus (strain H143) OX=544712 GN=HCDG_08114 PE=3 SV=1 (C6HPI3)	C6HPI3 [3]	HCDG_08114	45 kDa	true	unknown	0.74708	4.7861	0	2.9726	4.6797
249.1	true	Empty	Ketol-acid reductoisomerase, mitochondrial OS=Ajellomyces capsulatus (strain H143) OX=544712 GN=HCDG_08114 PE=3 SV=1	C6HPI3	HCDG_08114	45 kDa	true	unknown	0.74708	4.7861	0	2.9726	4.6797
249.2	true	Empty	Ketol-acid reductoisomerase, mitochondrial OS=Ajellomyces capsulatus OX=5037 GN=ILV5 PE=3 SV=1	A0A8A1M8H3 (+1)	ILV5	48 kDa	true	unknown	0.74708	4.1071	0	2.9726	3.9967
250	true	Empty	60S ribosomal protein L9B OS=Ajellomyces capsulatus OX=5037 GN=RPL9 PE=3 SV=1	A0A8H7YLP0	RPL9	22 kDa		unknown	0.72512	6.8451	0	1.9809	3.3137
251	true	Empty	Ribonucleotide reductase M2 B OS=Histoplasma ohiense OX=2902605 GN=I7I48_00645 PE=3 SV=1	A0A8H7Z475	I7I48_00645	47 kDa		unknown	0.72512	5.4761	0	2.97	4.646
252	true	Empty	Tubulin alpha chain OS=Ajellomyces capsulatus (strain NAm1 / WU24) OX=2059318 GN=HCAG_02068 PE=3 SV=1	A6QXG1 (+1)	HCAG_02068	47 kDa	true	unknown	2.1973	6.8451	0	0	4.646
253	true	Empty	Kinesin-like protein OS=Ajellomyces capsulatus (strain NAm1 / WU24) OX=2059318 GN=HCAG_08619 PE=3 SV=1	A6RG53	HCAG_08619	107 kDa		unknown	0	0.69003	0	0	0
254	true	Empty	Actin-related protein 2/3 complex subunit 5 OS=Ajellomyces capsulatus (strain H88) OX=544711 GN=ARC16 PE=3 SV=1	F0UAL8	ARC16	20 kDa		unknown	1.4722	2.7381	5.0796	5.9426	3.3137
255	true	Empty	40S ribosomal protein S7 OS=Ajellomyces capsulatus OX=5037 GN=I7I51_04841 PE=3 SV=1	A0A8A1M363 (+1)	I7I51_04841	23 kDa		unknown	0.74708	4.1071	0	2.97	3.3137
256	true	Empty	Cluster of N2,N2-dimethylguanosine tRNA methyltransferase OS=Ajellomyces capsulatus OX=5037 GN=I7I51_03114 PE=3 SV=1 (A0A8A1MQF3)	A0A8A1MQF3 [2]	I7I51_03114	97 kDa	true	unknown	0	0	1.7444	2.9752	0
256.1	true	Empty	N2,N2-dimethylguanosine tRNA methyltransferase OS=Ajellomyces capsulatus OX=5037 GN=I7I51_03114 PE=3 SV=1	A0A8A1MQF3	I7I51_03114	97 kDa	true	unknown	0	0	1.7444	2.9752	0
256.2	true	Empty	N2,N2-dimethylguanosine tRNA methyltransferase OS=Ajellomyces capsulatus (strain G186AR / H82 / ATCC MYA-2454 / RMSCC 2432) OX=447093 GN=HCBG_08364 PE=3 SV=1	C0NYY4	HCBG_08364	98 kDa	true	unknown	0	0	0	0	0
257	true	Empty	APH domain-containing protein OS=Ajellomyces capsulatus (strain NAm1 / WU24) OX=2059318 GN=HCAG_01620 PE=4 SV=1	A6QW63	HCAG_01620	40 kDa	true	unknown	0.74708	0	1.6676	0.99172	0
258	true	Empty	RNP domain-containing protein OS=Ajellomyces capsulatus OX=5037 GN=I7I51_00461 PE=4 SV=1	A0A8A1MFF8	I7I51_00461	46 kDa		unknown	5.1197	3.4281	0	1.9783	1.9815
259	true	Empty	Cluster of UDP-N-acetylglucosamine pyrophosphorylase OS=Ajellomyces capsulatus OX=5037 GN=I7I51_04162 PE=4 SV=1 (A0A8A1M8C0)	A0A8A1M8C0 [4]	I7I51_04162	57 kDa	true	unknown	0	8.2252	0	0	1.9815
259.1	true	Empty	UDP-N-acetylglucosamine pyrophosphorylase OS=Ajellomyces capsulatus OX=5037 GN=I7I51_04162 PE=4 SV=1	A0A8A1M8C0	I7I51_04162	57 kDa	true	unknown	0	8.2252	0	0	1.9815
259.2	true	Empty	UDP-N-acetylglucosamine pyrophosphorylase OS=Ajellomyces capsulatus (strain G186AR / H82 / ATCC MYA-2454 / RMSCC 2432) OX=447093 GN=HCBG_00326 PE=4 SV=1	C0NB30 (+1)	HCBG_00326	57 kDa	true	unknown	0	8.2252	0	0	1.9815
259.3	true	Empty	UDP-N-acetylglucosamine pyrophosphorylase OS=Histoplasma ohiense OX=2902605 GN=I7I48_09391 PE=4 SV=1	A0A8H7YI22	I7I48_09391	57 kDa	true	unknown	0	8.2252	0	0	1.9815
260	true	Empty	Elongation factor 1-beta OS=Ajellomyces capsulatus (strain G186AR / H82 / ATCC MYA-2454 / RMSCC 2432) OX=447093 GN=HCBG_03596 PE=3 SV=1	C0NKB6 (+1)	HCBG_03596	30 kDa		unknown	7.339	2.7381	0	2.9726	0
261	true	Empty	Uncharacterized protein OS=Histoplasma ohiense OX=2902605 GN=I7I48_07491 PE=4 SV=1	A0A8H8D1G8	I7I48_07491	23 kDa		unknown	1.4722	0.69003	0	1.9783	3.3475
262	true	Empty	Cluster of glutamate synthase (NADH) OS=Histoplasma ohiense OX=2902605 GN=GLT1 PE=3 SV=1 (A0A8H7YNB1)	A0A8H7YNB1 [2]	GLT1	235 kDa	true	unknown	1.4722	2.7381	0	0.98915	3.9967
262.1	true	Empty	glutamate synthase (NADH) OS=Histoplasma ohiense OX=2902605 GN=GLT1 PE=3 SV=1	A0A8H7YNB1	GLT1	235 kDa	true	unknown	1.4722	2.7381	0	0.98915	3.9967
262.2	true	Empty	Ferredoxin-dependent glutamate synthase 1 OS=Ajellomyces capsulatus (strain NAm1 / WU24) OX=2059318 GN=HCAG_01397 PE=3 SV=1	A6QVJ0	HCAG_01397	162 kDa	true	unknown	0	0	0	0	0
263	true	Empty	Proteasome subunit alpha type OS=Histoplasma ohiense OX=2902605 GN=PRE8 PE=3 SV=1	A0A8H8CTH0 (+1)	PRE8	30 kDa		unknown	0.74708	0.679	8.4147	4.9509	0
264	true	Empty	Mitogen-activated protein kinase OS=Ajellomyces capsulatus (strain H88) OX=544711 GN=HCEG_07081 PE=3 SV=1	F0UPX1	HCEG_07081	83 kDa	true	unknown	0.72512	0.69003	0	1.9834	1.3322
265	true	Empty	Eukaryotic translation initiation factor 3 subunit D OS=Ajellomyces capsulatus (strain H88) OX=544711 GN=HCEG_00088 PE=3 SV=1	F0U744	HCEG_00088	119 kDa	true	unknown	0.72512	2.727	0	1.9834	2.049
266	true	Empty	Low temperature essential 1 OS=Ajellomyces capsulatus (strain H88) OX=544711 GN=LTE1 PE=4 SV=1	F0UAA2	LTE1	190 kDa	true	unknown	0	0	1.6676	2.9675	0.64924
267	true	Empty	Succinate--CoA ligase [ADP-forming] subunit alpha, mitochondrial OS=Histoplasma ohiense OX=2902605 GN=LSC1 PE=3 SV=1	A0A8H8CX11 (+1)	LSC1	35 kDa		unknown	1.4722	6.1441	0	0	2.6982
268	true	Empty	Eukaryotic translation initiation factor 5A OS=Histoplasma ohiense OX=2902605 GN=I7I48_11160 PE=3 SV=1	A0A8H7YS71	I7I48_11160	18 kDa		unknown	8.1081	4.7971	0	0	1.9815
269	true	Empty	Cluster of 40S ribosomal protein S12 OS=Ajellomyces capsulatus (strain H88) OX=544711 GN=HCEG_00421 PE=3 SV=1 (F0U9A9)	F0U9A9 [3]	HCEG_00421	177 kDa	true	unknown	1.4502	2.0591	3.412	2.97	2.6645
269.1	true	Empty	40S ribosomal protein S12 OS=Ajellomyces capsulatus (strain H88) OX=544711 GN=HCEG_00421 PE=3 SV=1	F0U9A9	HCEG_00421	177 kDa	true	unknown	1.4502	2.0591	3.412	2.97	2.6645
269.2	true	Empty	40S ribosomal protein S12 OS=Ajellomyces capsulatus (strain G186AR / H82 / ATCC MYA-2454 / RMSCC 2432) OX=447093 GN=HCBG_06979 PE=3 SV=1	C0NUE8	HCBG_06979	184 kDa	true	unknown	0	0	0	0	0
269.3	true	Empty	40S ribosomal protein S12 OS=Histoplasma ohiense OX=2902605 GN=RPS12 PE=3 SV=1	A0A8H7YVA1	RPS12	16 kDa	true	unknown	1.4502	2.0591	3.412	2.97	2.6645
270	true	Empty	Beta-hexosaminidase OS=Histoplasma ohiense OX=2902605 GN=I7I48_11009 PE=3 SV=1	A0A8H8CZL1	I7I48_11009	68 kDa		unknown	4.4386	2.7381	0	1.9834	3.963
271	true	Empty	Proteasome component C5 OS=Ajellomyces capsulatus (strain NAm1 / WU24) OX=2059318 GN=HCAG_04101 PE=4 SV=1	A6R393	HCAG_04101	29 kDa		unknown	2.9224	0	8.4916	7.9209	0
272	true	Empty	Succinate dehydrogenase [ubiquinone] flavoprotein subunit, mitochondrial OS=Ajellomyces capsulatus (strain H88) OX=544711 GN=SDH1 PE=3 SV=1	F0U7H8	SDH1	71 kDa		unknown	0.72512	0	0	0	2.0152
273	true	Empty	Cluster of N-acetylmuramoyl-L-alanine amidase OS=Ajellomyces capsulatus OX=5037 GN=I7I51_06325 PE=3 SV=1 (A0A8A1MHJ3)	A0A8A1MHJ3 [2]	I7I51_06325	35 kDa	true	unknown	0	0	0	0.99172	0.64924
273.1	true	Empty	N-acetylmuramoyl-L-alanine amidase OS=Ajellomyces capsulatus OX=5037 GN=I7I51_06325 PE=3 SV=1	A0A8A1MHJ3	I7I51_06325	35 kDa	true	unknown	0	0	0	0.99172	0.64924
273.2	true	Empty	N-acetylmuramoyl-L-alanine amidase OS=Histoplasma ohiense OX=2902605 GN=I7I48_00583 PE=3 SV=1	A0A8H7Z431	I7I48_00583	34 kDa	true	unknown	0	0	0	0.99172	0.64924
274	true	Empty	Tubulin alpha chain OS=Histoplasma ohiense OX=2902605 GN=TUB2 PE=3 SV=1	A0A8H8D031 (+1)	TUB2	50 kDa		unknown	2.9224	4.1071	0	0	3.3137
275	true	Empty	Cluster of Complexed with Cdc5 protein Cwf19 OS=Ajellomyces capsulatus (strain H88) OX=544711 GN=CWF19 PE=4 SV=1 (F0UBX2)	F0UBX2 [2]	CWF19	86 kDa	true	unknown	0	1.3801	0	1.9809	1.9815
275.1	true	Empty	Complexed with Cdc5 protein Cwf19 OS=Ajellomyces capsulatus (strain H88) OX=544711 GN=CWF19 PE=4 SV=1	F0UBX2	CWF19	86 kDa	true	unknown	0	1.3801	0	1.9809	1.9815
275.2	true	Empty	Complexed with Cdc5 protein Cwf19 OS=Histoplasma ohiense OX=2902605 GN=CWF19 PE=4 SV=1	A0A8H7YM78	CWF19	86 kDa	true	unknown	0	0	0	0.98915	0
276	true	Empty	Mitochondrial protein Fmp25 OS=Ajellomyces capsulatus (strain NAm1 / WU24) OX=2059318 GN=HCAG_06587 PE=4 SV=1	A6R8E6	HCAG_06587	65 kDa	true	unknown	1.4722	0	0	0.99172	0
277	true	Empty	AMP dependent CoA ligase OS=Ajellomyces capsulatus (strain H143) OX=544712 GN=HCDG_04640 PE=4 SV=1	C6HFB7	HCDG_04640	59 kDa	true	unknown	1.4502	2.7381	6.824	3.9617	2.0152
278	true	Empty	Cluster of Cysteine synthase (O-acetylserine (Thiol)-lyase) OS=Ajellomyces capsulatus (strain H143) OX=544712 GN=HCDG_04652 PE=4 SV=1 (C6HFC9)	C6HFC9 [3]	HCDG_04652	44 kDa	true	unknown	2.9664	0	6.7472	7.926	0.683
278.1	true	Empty	Cysteine synthase (O-acetylserine (Thiol)-lyase) OS=Ajellomyces capsulatus (strain H143) OX=544712 GN=HCDG_04652 PE=4 SV=1	C6HFC9	HCDG_04652	44 kDa	true	unknown	2.9664	0	6.7472	7.926	0.683
278.2	true	Empty	Cysteine synthase OS=Ajellomyces capsulatus OX=5037 GN=MET17 PE=4 SV=1	A0A8H7ZAW4	MET17	41 kDa	true	unknown	1.4942	0	0	3.9669	0
278.3	true	Empty	Cysteine synthase OS=Ajellomyces capsulatus (strain G186AR / H82 / ATCC MYA-2454 / RMSCC 2432) OX=447093 GN=HCBG_06360 PE=4 SV=1	C0NT80	HCBG_06360	27 kDa	true	unknown	1.4722	0	0	1.9834	0.683
279	true	Empty	Septin OS=Ajellomyces capsulatus (strain H88) OX=544711 GN=HCEG_06480 PE=3 SV=1	F0UM68	HCEG_06480	44 kDa		unknown	2.9444	3.4281	0	4.9509	3.3137
280	true	Empty	Cluster of 60S ribosomal protein L11 OS=Ajellomyces capsulatus OX=5037 GN=I7I52_12062 PE=3 SV=1 (A0A8H8CTU3)	A0A8H8CTU3 [2]	I7I52_12062	20 kDa	true	unknown	2.9444	4.1071	0	2.97	1.9815
280.1	true	Empty	60S ribosomal protein L11 OS=Ajellomyces capsulatus OX=5037 GN=I7I52_12062 PE=3 SV=1	A0A8H8CTU3	I7I52_12062	20 kDa	true	unknown	2.9444	4.1071	0	2.97	1.9815
280.2	true	Empty	60S ribosomal protein L11-1 OS=Ajellomyces capsulatus (strain NAm1 / WU24) OX=2059318 GN=HCAG_04231 PE=3 SV=1	A6R3M3	HCAG_04231	24 kDa	true	unknown	2.9444	4.1071	0	2.97	1.9815
281	true	Empty	Ankyrin repeat protein OS=Ajellomyces capsulatus (strain G186AR / H82 / ATCC MYA-2454 / RMSCC 2432) OX=447093 GN=HCBG_06471 PE=4 SV=1	C0NTJ1	HCBG_06471	137 kDa	true	unknown	0	0.69003	0	0	0
282	true	Empty	26S proteasome regulatory subunit RPN1 OS=Ajellomyces capsulatus (strain H88) OX=544711 GN=RPN1 PE=3 SV=1	F0UE59	RPN1	101 kDa		unknown	2.9444	4.1071	0	0	1.3322
283	true	Empty	Adenosine kinase OS=Histoplasma ohiense OX=2902605 GN=I7I48_05121 PE=3 SV=1	A0A8H8CX22	I7I48_05121	38 kDa		unknown	0	2.7491	0	0	5.9782
284	true	Empty	Uncharacterized protein OS=Ajellomyces capsulatus OX=5037 GN=I7I52_12113 PE=4 SV=1	A0A8H7YEY8	I7I52_12113	45 kDa		unknown	2.1973	0	5.0796	0	0
285	true	Empty	Autophagy-related protein OS=Ajellomyces capsulatus OX=5037 GN=APG8 PE=3 SV=1	A0A8H7YM52	APG8	14 kDa		unknown	2.2193	2.727	0	0	2.6307
286	true	Empty	Uncharacterized protein OS=Ajellomyces capsulatus (strain G186AR / H82 / ATCC MYA-2454 / RMSCC 2432) OX=447093 GN=HCBG_09212 PE=4 SV=1	C0P1D2	HCBG_09212	17 kDa		unknown	0	0	0	0	0.64924
287	true	Empty	Uncharacterized protein OS=Ajellomyces capsulatus OX=5037 GN=I7I52_03005 PE=4 SV=1	A0A8H7Z8B5	I7I52_03005	9 kDa		unknown	0	0	6.824	0	0
288	true	Empty	Cluster of RNA helicase OS=Histoplasma ohiense OX=2902605 GN=DBP5 PE=3 SV=1 (A0A8H7YT41)	A0A8H7YT41 [3]	DBP5	54 kDa	true	unknown	0	4.1071	0	0	3.9967
288.1	true	Empty	RNA helicase OS=Histoplasma ohiense OX=2902605 GN=DBP5 PE=3 SV=1	A0A8H7YT41	DBP5	54 kDa	true	unknown	0	4.1071	0	0	3.9967
288.2	true	Empty	RNA helicase OS=Ajellomyces capsulatus OX=5037 GN=DBP5 PE=3 SV=1	A0A8A1MDW3 (+1)	DBP5	54 kDa	true	unknown	0	4.1071	0	0	3.9967
289	true	Empty	L-PSP endoribonuclease OS=Ajellomyces capsulatus (strain G186AR / H82 / ATCC MYA-2454 / RMSCC 2432) OX=447093 GN=HCBG_00305 PE=3 SV=1	C0NB09 (+1)	HCBG_00305	13 kDa		unknown	11.096	0	0	2.97	0
290	true	Empty	Cluster of Uncharacterized protein OS=Ajellomyces capsulatus (strain NAm1 / WU24) OX=2059318 GN=HCAG_04456 PE=4 SV=1 (A6R498)	A6R498 [3]	HCAG_04456	128 kDa	true	unknown	3.6915	1.369	3.412	3.9617	1.3322
290.1	true	Empty	Uncharacterized protein OS=Ajellomyces capsulatus (strain NAm1 / WU24) OX=2059318 GN=HCAG_04456 PE=4 SV=1	A6R498	HCAG_04456	128 kDa	true	unknown	3.6915	1.369	3.412	3.9617	1.3322
290.2	true	Empty	Uncharacterized protein OS=Ajellomyces capsulatus OX=5037 GN=I7I52_12384 PE=4 SV=1	A0A8H7YAE1	I7I52_12384	134 kDa	true	unknown	0	0	1.7444	0	0
290.3	true	Empty	Uncharacterized protein OS=Ajellomyces capsulatus (strain H88) OX=544711 GN=I7I53_04752 PE=4 SV=1	A0A8A1LVS8	I7I53_04752	134 kDa	true	unknown	0	0	0	0	0
291	true	Empty	Cluster of Mannan endo-1,6-alpha-mannosidase OS=Ajellomyces capsulatus OX=5037 GN=DFG5 PE=3 SV=1 (A0A8A1MEP3)	A0A8A1MEP3 [3]	DFG5	52 kDa	true	unknown	3.6695	1.369	0	1.9809	2.6645
291.1	true	Empty	Mannan endo-1,6-alpha-mannosidase OS=Ajellomyces capsulatus OX=5037 GN=DFG5 PE=3 SV=1	A0A8A1MEP3 (+1)	DFG5	52 kDa	true	unknown	3.6695	1.369	0	1.9809	2.6645
291.2	true	Empty	Mannan endo-1,6-alpha-mannosidase OS=Ajellomyces capsulatus OX=5037 GN=DFG5 PE=3 SV=1	A0A8H8D702	DFG5	52 kDa	true	unknown	3.6695	1.369	0	1.9809	2.6645
292	true	Empty	O-acetylhomoserine sulfhydrylase OS=Ajellomyces capsulatus (strain H88) OX=544711 GN=MET17A PE=3 SV=1	A0A8A1L9C6 (+1)	MET17A	47 kDa		unknown	3.6695	2.7381	0	1.9809	3.9967
293	true	Empty	KH domain RNA-binding protein OS=Ajellomyces capsulatus (strain H88) OX=544711 GN=HCEG_00442 PE=4 SV=1	F0U9I3	HCEG_00442	34 kDa		unknown	2.2193	4.0961	0	0.98915	2.0152
294	true	Empty	GOLD domain-containing protein OS=Ajellomyces capsulatus (strain NAm1 / WU24) OX=2059318 GN=HCAG_05563 PE=3 SV=1	A6R7F5	HCAG_05563	20 kDa		unknown	2.9444	4.1071	0	2.9726	2.6982
295	true	Empty	Macrophage migration inhibitory factor OS=Ajellomyces capsulatus OX=5037 GN=MIF1 PE=3 SV=1	A0A8H7Z2P4	MIF1	14 kDa		unknown	1.4722	0	1.6676	1.9783	1.3322
296	true	Empty	Autophagy-related protein 9 OS=Ajellomyces capsulatus (strain H88) OX=544711 GN=APG9 PE=3 SV=1	F0U7G0	APG9	110 kDa		unknown	0.74708	0.69003	0	1.9809	1.3322
297	true	Empty	Cluster of 40S ribosomal protein S8 OS=Ajellomyces capsulatus (strain H143) OX=544712 GN=HCDG_04506 PE=3 SV=1 (C6HE75)	C6HE75 [2]	HCDG_04506	33 kDa	true	unknown	1.4722	5.4761	0	0.98915	2.6982
297.1	true	Empty	40S ribosomal protein S8 OS=Ajellomyces capsulatus (strain H143) OX=544712 GN=HCDG_04506 PE=3 SV=1	C6HE75	HCDG_04506	33 kDa	true	unknown	1.4722	5.4761	0	0.98915	2.6982
297.2	true	Empty	40S ribosomal protein S8 OS=Ajellomyces capsulatus OX=5037 GN=I7I51_06921 PE=3 SV=1	A0A8A1MLN5	I7I51_06921	97 kDa	true	unknown	0	0	0	0	0
298	true	Empty	Monothiol glutaredoxin-4 OS=Histoplasma ohiense OX=2902605 GN=GRX3 PE=4 SV=1	A0A8H7YUL0	GRX3	30 kDa		unknown	3.6695	4.1071	0	0	1.9815
299	true	Empty	Cluster of Protein kinase OS=Histoplasma ohiense OX=2902605 GN=I7I48_00397 PE=4 SV=1 (A0A8H8D3R5)	A0A8H8D3R5 [4]	I7I48_00397	129 kDa	true	unknown	2.9444	2.7381	0	1.9809	2.0152
299.1	true	Empty	Protein kinase OS=Histoplasma ohiense OX=2902605 GN=I7I48_00397 PE=4 SV=1	A0A8H8D3R5	I7I48_00397	129 kDa	true	unknown	2.9444	2.7381	0	1.9809	2.0152
299.2	true	Empty	Protein kinase OS=Ajellomyces capsulatus OX=5037 GN=I7I52_08952 PE=4 SV=1	A0A8H8D3V3 (+1)	I7I52_08952	131 kDa	true	unknown	0	0	0	0	0
299.3	true	Empty	Protein kinase OS=Ajellomyces capsulatus OX=5037 GN=I7I51_06162 PE=4 SV=1	A0A8A1MJL7	I7I51_06162	131 kDa	true	unknown	0	0	0	0	0
300	true	Empty	inorganic diphosphatase OS=Ajellomyces capsulatus (strain G186AR / H82 / ATCC MYA-2454 / RMSCC 2432) OX=447093 GN=HCBG_00142 PE=3 SV=1	C0NAJ6	HCBG_00142	33 kDa		unknown	2.1973	3.4281	0	0.99172	3.963
301	true	Empty	Cluster of Cleavage and polyadenylation specific factor 5 OS=Histoplasma ohiense OX=2902605 GN=I7I48_03316 PE=4 SV=1 (A0A8H7YI08)	A0A8H7YI08 [4]	I7I48_03316	32 kDa	true	unknown	2.9444	4.1071	0	0.98915	3.3475
301.1	true	Empty	Cleavage and polyadenylation specific factor 5 OS=Histoplasma ohiense OX=2902605 GN=I7I48_03316 PE=4 SV=1	A0A8H7YI08 (+2)	I7I48_03316	32 kDa	true	unknown	2.9444	4.1071	0	0.98915	3.3475
301.2	true	Empty	Cleavage and polyadenylation specific factor 5 OS=Ajellomyces capsulatus (strain G186AR / H82 / ATCC MYA-2454 / RMSCC 2432) OX=447093 GN=HCBG_06329 PE=4 SV=1	C0NT49	HCBG_06329	34 kDa	true	unknown	2.9444	4.1071	0	0.98915	2.6645
302	true	Empty	Ubiquitin-conjugating enzyme OS=Histoplasma ohiense OX=2902605 GN=I7I48_05369 PE=3 SV=1	A0A8H7YKC6	I7I48_05369	17 kDa	true	unknown	0.74708	4.7971	0	0	1.3322
303	true	Empty	ATPase GET3 OS=Ajellomyces capsulatus OX=5037 GN=GET3 PE=3 SV=1	A0A8H8CSS8 (+1)	GET3	37 kDa		unknown	2.1973	5.4651	0	0	4.6797
304	true	Empty	60S ribosomal protein OS=Ajellomyces capsulatus OX=5037 GN=I7I51_07603 PE=3 SV=1	A0A8A1LY90 (+2)	I7I51_07603	40 kDa		unknown	2.9224	3.4281	0	0	3.3475
305	true	Empty	non-specific serine/threonine protein kinase OS=Histoplasma ohiense OX=2902605 GN=I7I48_01527 PE=3 SV=1	A0A8H7YZK2	I7I48_01527	92 kDa		unknown	0.72512	2.037	1.6676	0.98915	0
306	true	Empty	alanine transaminase OS=Ajellomyces capsulatus OX=5037 GN=I7I52_10900 PE=3 SV=1	A0A8H8D3H5	I7I52_10900	55 kDa		unknown	1.4722	6.8341	0	0	3.3475
307	true	Empty	Cluster of Coatomer subunit beta' OS=Histoplasma ohiense OX=2902605 GN=I7I48_02500 PE=3 SV=1 (A0A8H7Z6N0)	A0A8H7Z6N0 [4]	I7I48_02500	94 kDa	true	unknown	1.4722	6.1662	0	0	3.9967
307.1	true	Empty	Coatomer subunit beta' OS=Histoplasma ohiense OX=2902605 GN=I7I48_02500 PE=3 SV=1	A0A8H7Z6N0 (+2)	I7I48_02500	94 kDa	true	unknown	1.4722	6.1662	0	0	3.9967
307.2	true	Empty	Coatomer beta' subunit OS=Ajellomyces capsulatus (strain H143) OX=544712 GN=HCDG_06251 PE=4 SV=1	C6HIA1	HCDG_06251	19 kDa	true	unknown	0	0	0	0	1.2985
308	true	Empty	Cell morphogenesis protein PAG1 OS=Ajellomyces capsulatus (strain H88) OX=544711 GN=PAG1 PE=4 SV=1	A0A8A1LK85	PAG1	91 kDa		unknown	0	0	1.6676	1.9834	0.64924
309	true	Empty	T-complex protein 1 subunit alpha OS=Ajellomyces capsulatus OX=5037 GN=I7I51_01099 PE=3 SV=1	A0A8H7Z9F5	I7I51_01099	62 kDa		unknown	0.74708	4.1071	0	0	1.9815
310	true	Empty	ENTH domain-containing protein OS=Ajellomyces capsulatus (strain H88) OX=544711 GN=I7I53_11511 PE=4 SV=1	A0A8A1L9T5 (+1)	I7I53_11511	75 kDa	true	unknown	2.1973	2.037	1.7444	0	0.64924
311	true	Empty	Cluster of Actin binding protein OS=Histoplasma ohiense OX=2902605 GN=ABP1 PE=4 SV=1 (A0A8H8CYX4)	A0A8H8CYX4 [3]	ABP1	87 kDa	true	unknown	1.4722	1.369	0	3.9643	1.2985
311.1	true	Empty	Actin binding protein OS=Histoplasma ohiense OX=2902605 GN=ABP1 PE=4 SV=1	A0A8H8CYX4	ABP1	87 kDa	true	unknown	1.4722	1.369	0	3.9643	1.2985
311.2	true	Empty	Actin binding protein OS=Ajellomyces capsulatus OX=5037 GN=ABP1 PE=4 SV=1	A0A8H8D338	ABP1	87 kDa	true	unknown	1.4722	1.369	0	0.99172	1.2985
311.3	true	Empty	Actin binding protein OS=Ajellomyces capsulatus (strain NAm1 / WU24) OX=2059318 GN=HCAG_01880 PE=4 SV=1	A6QWX3	HCAG_01880	84 kDa	true	unknown	0.74708	0	0	0	0
312	true	Empty	NTF2-related export protein OS=Histoplasma ohiense OX=2902605 GN=NTF2 PE=4 SV=1	A0A8H8D0S4	NTF2	15 kDa		unknown	3.6695	2.7491	0	0	2.0152
313	true	Empty	Zeta-crystallin/quinone reductase (NADPH) OS=Histoplasma ohiense OX=2902605 GN=I7I48_04916 PE=4 SV=1	A0A8H7YN65	I7I48_04916	37 kDa		unknown	1.4722	2.7381	0	0	2.6645
314	true	Empty	Succinate dehydrogenase [ubiquinone] iron-sulfur subunit, mitochondrial OS=Ajellomyces capsulatus (strain G186AR / H82 / ATCC MYA-2454 / RMSCC 2432) OX=447093 GN=HCBG_05715 PE=3 SV=1	C0NQC7 (+1)	HCBG_05715	32 kDa		unknown	0.72512	1.369	0	0	2.6645
315	true	Empty	Chorismate synthase OS=Histoplasma ohiense OX=2902605 GN=I7I48_06581 PE=3 SV=1	A0A8H7YWL7 (+1)	I7I48_06581	44 kDa		unknown	0.72512	4.7971	0	0	4.6797
316	true	Empty	GMP synthase [glutamine-hydrolyzing] OS=Histoplasma ohiense OX=2902605 GN=I7I48_00105 PE=3 SV=1	A0A8H8D467 (+1)	I7I48_00105	60 kDa		unknown	0	8.2142	0	0	1.9815
317	true	Empty	60S ribosomal protein L7 OS=Histoplasma ohiense OX=2902605 GN=I7I48_02522 PE=3 SV=1	A0A8H8D772	I7I48_02522	29 kDa		unknown	2.1973	3.4281	0	0.98915	2.6645
318	true	Empty	BTB superfamily domain-containing protein OS=Histoplasma ohiense OX=2902605 GN=I7I48_06923 PE=4 SV=1	A0A8H7YX20	I7I48_06923	31 kDa		unknown	2.2193	2.048	0	2.97	1.9815
319	true	Empty	Reverse transcriptase domain-containing protein OS=Ajellomyces capsulatus (strain NAm1 / WU24) OX=2059318 GN=HCAG_01802 PE=4 SV=1	A6QWP5	HCAG_01802	88 kDa	true	unknown	2.1973	2.7491	0	3.9592	1.3322
320	true	Empty	Uncharacterized protein OS=Ajellomyces capsulatus OX=5037 GN=I7I52_12547 PE=4 SV=1	A0A8H8CT34	I7I52_12547	15 kDa		unknown	1.4722	2.048	0	5.9426	1.3322
321	true	Empty	ATP synthase subunit gamma OS=Ajellomyces capsulatus (strain G186AR / H82 / ATCC MYA-2454 / RMSCC 2432) OX=447093 GN=HCBG_00700 PE=3 SV=1	C0NC54	HCBG_00700	32 kDa		unknown	2.1973	0	6.824	4.9535	0
322	true	Empty	Cluster of Septin OS=Ajellomyces capsulatus (strain G186AR / H82 / ATCC MYA-2454 / RMSCC 2432) OX=447093 GN=HCBG_06452 PE=3 SV=1 (C0NTH2)	C0NTH2 [2]	HCBG_06452	45 kDa	true	unknown	1.4722	5.4872	0	0.98915	1.3322
322.1	true	Empty	Septin OS=Ajellomyces capsulatus (strain G186AR / H82 / ATCC MYA-2454 / RMSCC 2432) OX=447093 GN=HCBG_06452 PE=3 SV=1	C0NTH2	HCBG_06452	45 kDa	true	unknown	1.4722	5.4872	0	0.98915	1.3322
322.2	true	Empty	Cell division control protein OS=Ajellomyces capsulatus (strain H143) OX=544712 GN=HCDG_04749 PE=3 SV=1	C6HFM6	HCDG_04749	42 kDa	true	unknown	0	4.8082	0	0	0
323	true	Empty	Cluster of Ketoreductase OS=Ajellomyces capsulatus OX=5037 GN=GRE2 PE=3 SV=1 (A0A8H8CS04)	A0A8H8CS04 [2]	GRE2	38 kDa	true	unknown	1.4722	4.0961	0	0	2.6982
323.1	true	Empty	Ketoreductase OS=Ajellomyces capsulatus OX=5037 GN=GRE2 PE=3 SV=1	A0A8H8CS04	GRE2	38 kDa	true	unknown	1.4722	4.0961	0	0	2.6982
323.2	true	Empty	Ketoreductase OS=Ajellomyces capsulatus (strain H143) OX=544712 GN=HCDG_00703 PE=3 SV=1	C6H1X1	HCDG_00703	38 kDa	true	unknown	0	0	0	0	0
324	true	Empty	CS domain-containing protein OS=Ajellomyces capsulatus (strain NAm1 / WU24) OX=2059318 GN=HCAG_01835 PE=4 SV=1	A6QWS8	HCAG_01835	11 kDa		unknown	2.9664	2.7381	0	0	0
325	true	Empty	T-complex protein 1 subunit theta OS=Ajellomyces capsulatus (strain G186AR / H82 / ATCC MYA-2454 / RMSCC 2432) OX=447093 GN=HCBG_07862 PE=3 SV=1	C0NY68	HCBG_07862	64 kDa		unknown	0.72512	5.4761	0	0	3.963
326	true	Empty	CCT-beta OS=Ajellomyces capsulatus (strain G186AR / H82 / ATCC MYA-2454 / RMSCC 2432) OX=447093 GN=HCBG_05754 PE=3 SV=1	C0NQG6	HCBG_05754	57 kDa		unknown	0.74708	4.7751	0	0	3.3137
327	true	Empty	inositol-3-phosphate synthase OS=Histoplasma ohiense OX=2902605 GN=I7I48_07284 PE=3 SV=1	A0A8H8D184 (+1)	I7I48_07284	58 kDa		unknown	2.1973	2.048	3.412	1.9809	1.3322
328	true	Empty	Aspartic endopeptidase Pep2 OS=Histoplasma ohiense OX=2902605 GN=PEP2 PE=3 SV=1	A0A8H8D011	PEP2	43 kDa		unknown	1.4722	4.1071	0	1.9809	3.3475
329	true	Empty	40S ribosomal protein S1 OS=Ajellomyces capsulatus OX=5037 GN=RPS1 PE=3 SV=1	A0A8A1MDA7 (+2)	RPS1	29 kDa		unknown	2.1973	2.0591	0	1.9809	2.6645
330	true	Empty	Cluster of Plasma membrane ATPase OS=Histoplasma ohiense OX=2902605 GN=I7I48_10184 PE=3 SV=1 (A0A8H8CRJ8)	A0A8H8CRJ8 [2]	I7I48_10184	99 kDa	true	unknown	0.72512	2.0591	0	2.97	0.683
330.1	true	Empty	Plasma membrane ATPase OS=Histoplasma ohiense OX=2902605 GN=I7I48_10184 PE=3 SV=1	A0A8H8CRJ8	I7I48_10184	99 kDa	true	unknown	0.72512	2.0591	0	2.97	0.683
330.2	true	Empty	P-type H(+)-exporting transporter OS=Ajellomyces capsulatus (strain H143) OX=544712 GN=HCDG_05060 PE=3 SV=1	C6HGG9	HCDG_05060	102 kDa	true	unknown	0.72512	2.0591	0	2.97	0.683
331	true	Empty	Cluster of Coatomer subunit zeta OS=Histoplasma ohiense OX=2902605 GN=RET3 PE=3 SV=1 (A0A8H8CUJ0)	A0A8H8CUJ0 [2]	RET3	22 kDa	true	unknown	1.4722	2.048	0	1.9783	2.0152
331.1	true	Empty	Coatomer subunit zeta OS=Histoplasma ohiense OX=2902605 GN=RET3 PE=3 SV=1	A0A8H8CUJ0	RET3	22 kDa	true	unknown	1.4722	2.048	0	1.9783	2.0152
331.2	true	Empty	Coatomer subunit zeta OS=Ajellomyces capsulatus (strain H143) OX=544712 GN=HCDG_06353 PE=3 SV=1	C6HJH2	HCDG_06353	22 kDa	true	unknown	1.4722	1.369	0	0.98915	0.683
332	true	Empty	Acyl-protein thioesterase OS=Ajellomyces capsulatus OX=5037 GN=I7I51_08524 PE=4 SV=1	A0A8A1M3S0	I7I51_08524	36 kDa	true	unknown	0.74708	2.7381	3.412	0.98915	1.366
333	true	Empty	Cluster of Porphobilinogen deaminase OS=Ajellomyces capsulatus (strain H143) OX=544712 GN=HCDG_06894 PE=3 SV=1 (C6HL13)	C6HL13 [2]	HCDG_06894	38 kDa	true	unknown	1.4722	1.369	0	0.98915	1.366
333.1	true	Empty	Porphobilinogen deaminase OS=Ajellomyces capsulatus (strain H143) OX=544712 GN=HCDG_06894 PE=3 SV=1	C6HL13	HCDG_06894	38 kDa	true	unknown	1.4722	1.369	0	0.98915	1.366
333.2	true	Empty	Porphobilinogen deaminase OS=Histoplasma ohiense OX=2902605 GN=I7I48_00742 PE=3 SV=1	A0A8H8D4N0	I7I48_00742	38 kDa	true	unknown	1.4722	1.369	0	0.98915	1.366
334	true	Empty	Cluster of Ubiquitin-conjugating enzyme OS=Ajellomyces capsulatus OX=5037 GN=MMS2 PE=4 SV=1 (A0A8A1M5X9)	A0A8A1M5X9 [2]	MMS2	16 kDa	true	unknown	1.4722	2.048	0	1.9809	2.0152
334.1	true	Empty	Ubiquitin-conjugating enzyme OS=Ajellomyces capsulatus OX=5037 GN=MMS2 PE=4 SV=1	A0A8A1M5X9	MMS2	16 kDa	true	unknown	1.4722	2.048	0	1.9809	2.0152
334.2	true	Empty	Ubiquitin-conjugating enzyme OS=Ajellomyces capsulatus (strain H143) OX=544712 GN=HCDG_06086 PE=4 SV=1	C6HJ52	HCDG_06086	15 kDa	true	unknown	0	0	0	0	0
335	true	Empty	Cluster of Aspartyl aminopeptidase OS=Histoplasma ohiense OX=2902605 GN=APE4 PE=3 SV=1 (A0A8H7YCW5)	A0A8H7YCW5 [2]	APE4	64 kDa	true	unknown	0.74708	0	3.412	4.9509	0.64924
335.1	true	Empty	Aspartyl aminopeptidase OS=Histoplasma ohiense OX=2902605 GN=APE4 PE=3 SV=1	A0A8H7YCW5	APE4	64 kDa	true	unknown	0.74708	0	3.412	4.9509	0.64924
335.2	true	Empty	Aspartyl aminopeptidase OS=Ajellomyces capsulatus OX=5037 GN=APE4 PE=3 SV=1	A0A8A1MBM9	APE4	64 kDa	true	unknown	0	0	0	1.9809	0
336	true	Empty	Cluster of Aldo/keto reductase OS=Histoplasma ohiense OX=2902605 GN=I7I48_10243 PE=4 SV=1 (A0A8H7YEV7)	A0A8H7YEV7 [2]	I7I48_10243	39 kDa	true	unknown	0.72512	0	0	0	2.6307
336.1	true	Empty	Aldo/keto reductase OS=Histoplasma ohiense OX=2902605 GN=I7I48_10243 PE=4 SV=1	A0A8H7YEV7	I7I48_10243	39 kDa	true	unknown	0.72512	0	0	0	2.6307
336.2	true	Empty	Aldo/keto reductase OS=Ajellomyces capsulatus (strain H143) OX=544712 GN=HCDG_09411 PE=4 SV=1	C6HT80	HCDG_09411	37 kDa	true	unknown	0	0	0	0	0
337	true	Empty	Cluster of Ribosomal protein Srp1 OS=Histoplasma ohiense OX=2902605 GN=RPL21 PE=3 SV=1 (A0A8H7YVK5)	A0A8H7YVK5 [3]	RPL21	18 kDa	true	unknown	0	4.7861	0	0.99172	2.6645
337.1	true	Empty	Ribosomal protein Srp1 OS=Histoplasma ohiense OX=2902605 GN=RPL21 PE=3 SV=1	A0A8H7YVK5 (+1)	RPL21	18 kDa	true	unknown	0	4.7861	0	0.99172	2.6645
337.2	true	Empty	Ribosomal protein Srp1 OS=Ajellomyces capsulatus OX=5037 GN=RPL21 PE=3 SV=1	A0A8A1MHK0	RPL21	22 kDa	true	unknown	0	0	0	0	0
338	true	Empty	60S ribosomal protein L2 OS=Ajellomyces capsulatus OX=5037 GN=I7I51_08850 PE=3 SV=1	A0A8A1M1G1	I7I51_08850	47 kDa		unknown	0	1.369	0	0	3.3475
339	true	Empty	Cluster of Fungal-type protein kinase domain-containing protein OS=Ajellomyces capsulatus (strain H143) OX=544712 GN=HCDG_01355 PE=4 SV=1 (C6H4B6)	C6H4B6 [2]	HCDG_01355	89 kDa	true	unknown	0	0	0	0	0
339.1	true	Empty	Fungal-type protein kinase domain-containing protein OS=Ajellomyces capsulatus (strain H143) OX=544712 GN=HCDG_01355 PE=4 SV=1	C6H4B6	HCDG_01355	89 kDa	true	unknown	0	0	0	0	0
339.2	true	Empty	Fungal-type protein kinase domain-containing protein OS=Ajellomyces capsulatus OX=5037 GN=I7I52_02496 PE=4 SV=1	A0A8H8D7U8	I7I52_02496	89 kDa	true	unknown	0	0	0	0	0
340	true	Empty	Pre-mRNA-processing factor 39 OS=Histoplasma ohiense OX=2902605 GN=PRP39 PE=4 SV=1	A0A8H7YZ10	PRP39	69 kDa		unknown	2.1973	2.7381	0	0.98915	2.6307
341	true	Empty	Cluster of Mitochondrial protein import protein MAS5 OS=Ajellomyces capsulatus (strain H143) OX=544712 GN=HCDG_03226 PE=4 SV=1 (C6HAJ5)	C6HAJ5 [4]	HCDG_03226	36 kDa	true	unknown	0.74708	2.048	0	0.98915	0
341.1	true	Empty	Mitochondrial protein import protein MAS5 OS=Ajellomyces capsulatus (strain H143) OX=544712 GN=HCDG_03226 PE=4 SV=1	C6HAJ5	HCDG_03226	36 kDa	true	unknown	0.74708	1.369	0	0.98915	0
341.2	true	Empty	Mitochondrial import protein MAS5 OS=Histoplasma ohiense OX=2902605 GN=YDJ1 PE=3 SV=1	A0A8H7YE88 (+2)	YDJ1	45 kDa	true	unknown	0	2.048	0	0.98915	0
342	true	Empty	Cluster of 40S ribosomal protein S6 OS=Histoplasma ohiense OX=2902605 GN=I7I48_11770 PE=3 SV=1 (A0A8H7YRW0)	A0A8H7YRW0 [2]	I7I48_11770	27 kDa	true	unknown	1.4722	4.1071	0	0	2.0152
342.1	true	Empty	40S ribosomal protein S6 OS=Histoplasma ohiense OX=2902605 GN=I7I48_11770 PE=3 SV=1	A0A8H7YRW0	I7I48_11770	27 kDa	true	unknown	1.4722	4.1071	0	0	2.0152
342.2	true	Empty	40S ribosomal protein S6 OS=Ajellomyces capsulatus (strain NAm1 / WU24) OX=2059318 GN=HCAG_01666 PE=3 SV=1	A6QWA9	HCAG_01666	27 kDa	true	unknown	0	0	0	0	0
343	true	Empty	Cluster of Carboxypeptidase OS=Histoplasma ohiense OX=2902605 GN=I7I48_02587 PE=3 SV=1 (A0A8H7Z195)	A0A8H7Z195 [2]	I7I48_02587	61 kDa	true	unknown	1.4722	0.679	0	0	2.0152
343.1	true	Empty	Carboxypeptidase OS=Histoplasma ohiense OX=2902605 GN=I7I48_02587 PE=3 SV=1	A0A8H7Z195	I7I48_02587	61 kDa	true	unknown	1.4722	0.679	0	0	2.0152
343.2	true	Empty	Carboxypeptidase Y homolog A OS=Ajellomyces capsulatus (strain G186AR / H82 / ATCC MYA-2454 / RMSCC 2432) OX=447093 GN=CPYA PE=3 SV=1	C0NX46	CPYA	61 kDa	true	unknown	0	0	0	0	0
344	true	Empty	Cluster of Oxysterol binding protein OS=Ajellomyces capsulatus (strain H143) OX=544712 GN=HCDG_08577 PE=3 SV=1 (C6HRJ2)	C6HRJ2 [2]	HCDG_08577	49 kDa	true	unknown	0.72512	2.048	0	0	0
344.1	true	Empty	Oxysterol binding protein OS=Ajellomyces capsulatus (strain H143) OX=544712 GN=HCDG_08577 PE=3 SV=1	C6HRJ2	HCDG_08577	49 kDa	true	unknown	0.72512	2.048	0	0	0
344.2	true	Empty	Oxysterol-binding protein OS=Histoplasma ohiense OX=2902605 GN=KES1 PE=3 SV=1	A0A8H8D076	KES1	49 kDa	true	unknown	0.72512	2.048	0	0	0
345	true	Empty	CFEM domain-containing protein OS=Ajellomyces capsulatus (strain G186AR / H82 / ATCC MYA-2454 / RMSCC 2432) OX=447093 GN=HCBG_02283 PE=4 SV=1	C0NIM6	HCBG_02283	64 kDa		unknown	0.72512	0	0	0	1.366
346	true	Empty	Translocation complex subunit Sss1 OS=Ajellomyces capsulatus (strain H88) OX=544711 GN=HCEG_01014 PE=3 SV=1	F0U839	HCEG_01014	8 kDa		unknown	0.74708	0	6.824	3.9617	0
347	true	Empty	Uncharacterized protein OS=Ajellomyces capsulatus OX=5037 GN=I7I52_06089 PE=4 SV=1	A0A8H8CZB9	I7I52_06089	19 kDa		unknown	0	0	1.6676	0	0
348	true	Empty	Cluster of phosphoglycerate mutase (2,3-diphosphoglycerate-independent) OS=Ajellomyces capsulatus (strain H143) OX=544712 GN=HCDG_02262 PE=3 SV=1 (C6H761)	C6H761 [2]	HCDG_02262	57 kDa	true	unknown	2.1973	2.7381	0	0.98915	2.6645
348.1	true	Empty	phosphoglycerate mutase (2,3-diphosphoglycerate-independent) OS=Ajellomyces capsulatus (strain H143) OX=544712 GN=HCDG_02262 PE=3 SV=1	C6H761	HCDG_02262	57 kDa	true	unknown	2.1973	2.7381	0	0.98915	2.6645
348.2	true	Empty	phosphoglycerate mutase (2,3-diphosphoglycerate-independent) OS=Ajellomyces capsulatus (strain G186AR / H82 / ATCC MYA-2454 / RMSCC 2432) OX=447093 GN=HCBG_02545 PE=3 SV=1	C0NGS3	HCBG_02545	57 kDa	true	unknown	0	0	0	0	0
349	true	Empty	Cluster of T-complex protein 1 subunit eta OS=Ajellomyces capsulatus (strain H88) OX=544711 GN=HCEG_01562 PE=3 SV=1 (F0U5W5)	F0U5W5 [3]	HCEG_01562	61 kDa	true	unknown	2.1973	1.369	0	0	1.3322
349.1	true	Empty	T-complex protein 1 subunit eta OS=Ajellomyces capsulatus (strain H88) OX=544711 GN=HCEG_01562 PE=3 SV=1	F0U5W5	HCEG_01562	61 kDa	true	unknown	2.1973	1.369	0	0	1.3322
349.2	true	Empty	T-complex protein 1 subunit eta OS=Ajellomyces capsulatus (strain G186AR / H82 / ATCC MYA-2454 / RMSCC 2432) OX=447093 GN=HCBG_02418 PE=3 SV=1	C0NGE6	HCBG_02418	61 kDa	true	unknown	1.4502	0.69003	0	0	0.683
349.3	true	Empty	T-complex protein 1 subunit eta OS=Ajellomyces capsulatus (strain NAm1 / WU24) OX=2059318 GN=HCAG_05524 PE=3 SV=1	A6R7B6	HCAG_05524	21 kDa	true	unknown	0	0	0	0	0
350	true	Empty	Deoxyuridine 5'-triphosphate nucleotidohydrolase OS=Ajellomyces capsulatus OX=5037 GN=I7I51_03794 PE=3 SV=1	A0A8A1MBT4	I7I51_03794	21 kDa		unknown	0.72512	1.369	0	0.99172	3.3475
351	true	Empty	DNA-directed RNA polymerase OS=Ajellomyces capsulatus OX=5037 GN=I7I52_09288 PE=4 SV=1	A0A8H7YV81 (+1)	I7I52_09288	177 kDa	true	unknown	3.6695	0.679	1.6676	0	0.64924
352	true	Empty	4-hydroxyphenylpyruvate dioxygenase OS=Ajellomyces capsulatus (strain NAm1 / WU24) OX=2059318 GN=HCAG_01683 PE=3 SV=1	A6QWC6 (+2)	HCAG_01683	47 kDa		unknown	0.74708	2.037	1.7444	0.98915	0.683
353	true	Empty	Cluster of Zn(2)-C6 fungal-type domain-containing protein OS=Ajellomyces capsulatus (strain NAm1 / WU24) OX=2059318 GN=HCAG_01516 PE=4 SV=1 (A6QVV9)	A6QVV9 [3]	HCAG_01516	65 kDa	true	unknown	2.1973	2.048	0	0.98915	2.6982
353.1	true	Empty	Zn(2)-C6 fungal-type domain-containing protein OS=Ajellomyces capsulatus (strain NAm1 / WU24) OX=2059318 GN=HCAG_01516 PE=4 SV=1	A6QVV9	HCAG_01516	65 kDa	true	unknown	2.1973	2.048	0	0.98915	2.6982
353.2	true	Empty	C6 finger domain-containing protein OS=Histoplasma ohiense OX=2902605 GN=I7I48_11635 PE=4 SV=1	A0A8H7YRH4 (+1)	I7I48_11635	68 kDa	true	unknown	2.1973	2.048	0	0.98915	2.6982
354	true	Empty	SET domain-containing protein OS=Ajellomyces capsulatus (strain H88) OX=544711 GN=I7I53_06010 PE=4 SV=1	A0A8A1LGF1	I7I53_06010	56 kDa		unknown	0	1.369	0	0.98915	0.683
355	true	Empty	Enoyl-CoA hydratase/isomerase OS=Histoplasma ohiense OX=2902605 GN=I7I48_01791 PE=3 SV=1	A0A8H7Z5R6	I7I48_01791	31 kDa		unknown	2.1973	0	0	0	1.2985
356	true	Empty	Cluster of Phosphomannomutase OS=Ajellomyces capsulatus (strain H143) OX=544712 GN=HCDG_02583 PE=3 SV=1 (C6H8Q2)	C6H8Q2 [2]	HCDG_02583	30 kDa	true	unknown	0.72512	2.7381	0	0	1.9815
356.1	true	Empty	Phosphomannomutase OS=Ajellomyces capsulatus (strain H143) OX=544712 GN=HCDG_02583 PE=3 SV=1	C6H8Q2	HCDG_02583	30 kDa	true	unknown	0.72512	2.7381	0	0	1.9815
356.2	true	Empty	Phosphomannomutase OS=Ajellomyces capsulatus (strain H88) OX=544711 GN=HCEG_01991 PE=3 SV=1	F0U9V4	HCEG_01991	77 kDa	true	unknown	0.72512	2.7381	0	0	1.9815
357	true	Empty	Cluster of ATP citrate synthase OS=Histoplasma ohiense OX=2902605 GN=I7I48_08134 PE=4 SV=1 (A0A8H8D1Y8)	A0A8H8D1Y8 [2]	I7I48_08134	72 kDa	true	unknown	1.4722	4.1071	0	0	1.9815
357.1	true	Empty	ATP citrate synthase OS=Histoplasma ohiense OX=2902605 GN=I7I48_08134 PE=4 SV=1	A0A8H8D1Y8	I7I48_08134	72 kDa	true	unknown	1.4722	4.1071	0	0	1.9815
357.2	true	Empty	ATP citrate synthase OS=Ajellomyces capsulatus (strain G186AR / H82 / ATCC MYA-2454 / RMSCC 2432) OX=447093 GN=HCBG_05842 PE=4 SV=1	C0NRR2	HCBG_05842	81 kDa	true	unknown	1.4722	3.4281	0	0	1.9815
358	true	Empty	Cluster of DMAP1-binding domain-containing protein OS=Ajellomyces capsulatus (strain NAm1 / WU24) OX=2059318 GN=HCAG_02429 PE=4 SV=1 (A6QYH2)	A6QYH2 [2]	HCAG_02429	208 kDa	true	unknown	0	0	1.7444	1.9834	0.683
358.1	true	Empty	DMAP1-binding domain-containing protein OS=Ajellomyces capsulatus (strain NAm1 / WU24) OX=2059318 GN=HCAG_02429 PE=4 SV=1	A6QYH2	HCAG_02429	208 kDa	true	unknown	0	0	1.7444	1.9834	0.683
358.2	true	Empty	Meiotically up-regulated gene 62 protein OS=Histoplasma ohiense OX=2902605 GN=I7I48_00439 PE=4 SV=1	A0A8H7Z0R0	I7I48_00439	216 kDa	true	unknown	0	0	1.7444	1.9834	0.683
359	true	Empty	T-complex protein 1 subunit epsilon OS=Histoplasma ohiense OX=2902605 GN=I7I48_10690 PE=3 SV=1	A0A8H8CZC1 (+2)	I7I48_10690	60 kDa		unknown	0	4.1071	0	0	1.3322
360	true	Empty	Cluster of Acyl-RNA-complex subunit OS=Ajellomyces capsulatus OX=5037 GN=I7I52_03100 PE=4 SV=1 (A0A8H7Z9I0)	A0A8H7Z9I0 [2]	I7I52_03100	59 kDa	true	unknown	2.2193	2.7381	0	0.99172	1.3322
360.1	true	Empty	Acyl-RNA-complex subunit OS=Ajellomyces capsulatus OX=5037 GN=I7I52_03100 PE=4 SV=1	A0A8H7Z9I0	I7I52_03100	59 kDa	true	unknown	2.2193	2.7381	0	0.99172	1.3322
360.2	true	Empty	Acyl-RNA-complex subunit OS=Histoplasma ohiense OX=2902605 GN=I7I48_04214 PE=4 SV=1	A0A8H7YLF5	I7I48_04214	59 kDa	true	unknown	2.2193	2.7381	0	0.99172	1.3322
361	true	Empty	Cell division cycle protein, ribosomal RNA methyltransferase MRM2 OS=Histoplasma ohiense OX=2902605 GN=MRM2 PE=4 SV=1	A0A8H7YKF6	MRM2	56 kDa	true	unknown	2.2193	2.7381	0	1.9809	0.683
362	true	Empty	Cluster of ADAM protease ADM-B OS=Ajellomyces capsulatus (strain H88) OX=544711 GN=I7I53_09747 PE=4 SV=1 (A0A8A1L4V0)	A0A8A1L4V0 [4]	I7I53_09747	88 kDa	true	unknown	1.4722	0	0	4.9509	2.0152
362.1	true	Empty	ADAM protease ADM-B OS=Ajellomyces capsulatus (strain H88) OX=544711 GN=I7I53_09747 PE=4 SV=1	A0A8A1L4V0 (+1)	I7I53_09747	88 kDa	true	unknown	1.4722	0	0	4.9509	2.0152
362.2	true	Empty	ADAM protease ADM-B OS=Histoplasma ohiense OX=2902605 GN=I7I48_11757 PE=4 SV=1	A0A8H7YSP8	I7I48_11757	88 kDa	true	unknown	1.4722	0	0	4.9509	2.0152
362.3	true	Empty	ADAM protease ADM-B OS=Ajellomyces capsulatus OX=5037 GN=I7I52_09827 PE=4 SV=1	A0A8H8D4I1	I7I52_09827	60 kDa	true	unknown	0.72512	0	0	4.9509	0.64924
363	true	Empty	Cluster of Bromeodomain-containing protein OS=Ajellomyces capsulatus (strain H88) OX=544711 GN=RSC1 PE=4 SV=1 (A0A8A1L3S5)	A0A8A1L3S5 [2]	RSC1	114 kDa	true	unknown	0	1.369	1.6676	0.98915	1.9815
363.1	true	Empty	Bromeodomain-containing protein OS=Ajellomyces capsulatus (strain H88) OX=544711 GN=RSC1 PE=4 SV=1	A0A8A1L3S5	RSC1	114 kDa	true	unknown	0	1.369	1.6676	0.98915	1.9815
363.2	true	Empty	Bromeodomain-containing protein OS=Histoplasma ohiense OX=2902605 GN=RSC1 PE=4 SV=1	A0A8H7YR77	RSC1	114 kDa	true	unknown	0	1.369	0	0.98915	1.9815
364	true	Empty	Gamma-butyrobetaine dioxygenase OS=Ajellomyces capsulatus OX=5037 GN=I7I52_11018 PE=3 SV=1	A0A8H7YDC1	I7I52_11018	62 kDa		unknown	0	2.7381	0	0	2.0152
365	true	Empty	Small nuclear ribonucleoprotein Sm D1 OS=Ajellomyces capsulatus (strain G186AR / H82 / ATCC MYA-2454 / RMSCC 2432) OX=447093 GN=HCBG_00897 PE=3 SV=1	C0NCQ1	HCBG_00897	13 kDa		unknown	0.74708	1.369	0	0.98915	2.6645
366	true	Empty	RRM domain-containing protein OS=Ajellomyces capsulatus (strain NAm1 / WU24) OX=2059318 GN=HCAG_09244 PE=4 SV=1	A6XPE0	HCAG_09244	42 kDa		unknown	1.4722	3.4171	0	0	2.6645
367	true	Empty	Cluster of H(+)-transporting two-sector ATPase OS=Ajellomyces capsulatus (strain NAm1 / WU24) OX=2059318 GN=HCAG_00404 PE=3 SV=1 (A6QSP8)	A6QSP8 [2]	HCAG_00404	70 kDa	true	unknown	0	2.727	0	0	1.3322
367.1	true	Empty	H(+)-transporting two-sector ATPase OS=Ajellomyces capsulatus (strain NAm1 / WU24) OX=2059318 GN=HCAG_00404 PE=3 SV=1	A6QSP8	HCAG_00404	70 kDa	true	unknown	0	2.727	0	0	1.3322
367.2	true	Empty	H(+)-transporting two-sector ATPase OS=Ajellomyces capsulatus (strain H88) OX=544711 GN=HCEG_06121 PE=3 SV=1	F0UP47	HCEG_06121	76 kDa	true	unknown	0	2.037	0	0	1.3322
368	true	Empty	UDP-galactopyranose mutase OS=Histoplasma ohiense OX=2902605 GN=UGM1 PE=4 SV=1	A0A8H7Z3K4 (+2)	UGM1	59 kDa		unknown	1.4722	3.4281	0	0	1.9815
369	true	Empty	Cluster of 2-isopropylmalate synthase OS=Histoplasma ohiense OX=2902605 GN=LEU4 PE=3 SV=1 (A0A8H8D3T2)	A0A8H8D3T2 [2]	LEU4	71 kDa	true	unknown	0	3.4171	0	0	0.64924
369.1	true	Empty	2-isopropylmalate synthase OS=Histoplasma ohiense OX=2902605 GN=LEU4 PE=3 SV=1	A0A8H8D3T2	LEU4	71 kDa	true	unknown	0	3.4171	0	0	0.64924
369.2	true	Empty	RNA helicase OS=Ajellomyces capsulatus (strain NAm1 / WU24) OX=2059318 GN=HCAG_02428 PE=3 SV=1	A6QYH1	HCAG_02428	163 kDa	true	unknown	0	1.358	0	0	0
370	true	Empty	Uridylate kinase OS=Ajellomyces capsulatus (strain G186AR / H82 / ATCC MYA-2454 / RMSCC 2432) OX=447093 GN=HCBG_07573 PE=3 SV=1	C0NWP3 (+2)	HCBG_07573	30 kDa		unknown	0.74708	2.0591	0	0	1.9815
371	true	Empty	Cluster of Vacuolar protein sorting-associated protein 29 OS=Histoplasma ohiense OX=2902605 GN=VPS29 PE=3 SV=1 (A0A8H8D2B3)	A0A8H8D2B3 [2]	VPS29	23 kDa	true	unknown	0	2.716	0	1.9809	1.9815
371.1	true	Empty	Vacuolar protein sorting-associated protein 29 OS=Histoplasma ohiense OX=2902605 GN=VPS29 PE=3 SV=1	A0A8H8D2B3	VPS29	23 kDa	true	unknown	0	2.716	0	1.9809	1.9815
371.2	true	Empty	Uncharacterized protein OS=Ajellomyces capsulatus (strain NAm1 / WU24) OX=2059318 GN=HCAG_06161 PE=4 SV=1	A6RB23	HCAG_06161	12 kDa	true	unknown	0	0.679	0	0	0
372	true	Empty	6,7-dimethyl-8-ribityllumazine synthase OS=Histoplasma ohiense OX=2902605 GN=I7I48_09827 PE=3 SV=1	A0A8H8CUG6	I7I48_09827	19 kDa		unknown	0	1.358	6.824	0	1.3322
373	true	Empty	60S ribosomal protein L20 OS=Ajellomyces capsulatus (strain G186AR / H82 / ATCC MYA-2454 / RMSCC 2432) OX=447093 GN=HCBG_00789 PE=3 SV=1	C0NCE3	HCBG_00789	27 kDa		unknown	0.74708	3.4171	0	0	1.2985
374	true	Empty	Ribosomal lysine N-methyltransferase 4 OS=Ajellomyces capsulatus OX=5037 GN=I7I51_02360 PE=3 SV=1	A0A8A1M9I0	I7I51_02360	55 kDa	true	unknown	0.72512	0	5.0027	1.9783	0
375	true	Empty	40S ribosomal protein S13 OS=Ajellomyces capsulatus (strain G186AR / H82 / ATCC MYA-2454 / RMSCC 2432) OX=447093 GN=HCBG_00577 PE=3 SV=1	C0NBT1	HCBG_00577	17 kDa		unknown	0	1.369	0	0	1.3322
376	true	Empty	Uncharacterized protein OS=Histoplasma ohiense OX=2902605 GN=I7I48_01963 PE=4 SV=1	A0A8H8D5J8	I7I48_01963	25 kDa		unknown	0.74708	0	0	0	0.64924
377	true	Empty	Cluster of Allergen Asp F3 OS=Histoplasma ohiense OX=2902605 GN=I7I48_10329 PE=3 SV=1 (A0A8H7YBW5)	A0A8H7YBW5 [2]	I7I48_10329	18 kDa	true	unknown	1.4722	0	0	0	0
377.1	true	Empty	Allergen Asp F3 OS=Histoplasma ohiense OX=2902605 GN=I7I48_10329 PE=3 SV=1	A0A8H7YBW5	I7I48_10329	18 kDa	true	unknown	1.4722	0	0	0	0
377.2	true	Empty	Thioredoxin domain-containing protein OS=Ajellomyces capsulatus (strain NAm1 / WU24) OX=2059318 GN=HCAG_03188 PE=3 SV=1	A6R0N1	HCAG_03188	18 kDa	true	unknown	0	0	0	0	0
378	true	Empty	Uncharacterized protein OS=Ajellomyces capsulatus OX=5037 GN=I7I52_07928 PE=4 SV=1	A0A8H7YIW4	I7I52_07928	39 kDa	true	unknown	0.72512	0.69003	1.6676	1.9809	0.64924
379	true	Empty	Diphosphomevalonate decarboxylase OS=Histoplasma ohiense OX=2902605 GN=I7I48_06657 PE=3 SV=1	A0A8H7YXM9	I7I48_06657	43 kDa		unknown	0	3.4171	0	0	2.6307
380	true	Empty	ATP-dependent RNA helicase SUB2 OS=Ajellomyces capsulatus (strain H143) OX=544712 GN=HCDG_01886 PE=4 SV=1	C6H635	HCDG_01886	53 kDa		unknown	0	2.048	0	0	1.366
381	true	Empty	Phosphatidylglycerol/phosphatidylinositol transfer protein OS=Histoplasma ohiense OX=2902605 GN=I7I48_07439 PE=4 SV=1	A0A8H7YYZ0	I7I48_07439	19 kDa		unknown	4.4386	0.679	0	0	0.683
382	true	Empty	HORMA domain-containing protein OS=Ajellomyces capsulatus (strain NAm1 / WU24) OX=2059318 GN=HCAG_08897 PE=3 SV=1	A6RGY0 (+1)	HCAG_08897	26 kDa		unknown	1.4722	1.369	0	1.9809	2.6645
383	true	Empty	Cluster of Cation-transporting ATPase OS=Ajellomyces capsulatus (strain H88) OX=544711 GN=HCEG_06992 PE=3 SV=1 (F0UPH8)	F0UPH8 [2]	HCEG_06992	153 kDa	true	unknown	0	0.679	0	0.98915	0.683
383.1	true	Empty	Cation-transporting ATPase OS=Ajellomyces capsulatus (strain H88) OX=544711 GN=HCEG_06992 PE=3 SV=1	F0UPH8	HCEG_06992	153 kDa	true	unknown	0	0.679	0	0.98915	0.683
383.2	true	Empty	Cation-transporting ATPase OS=Ajellomyces capsulatus OX=5037 GN=SPF1 PE=4 SV=1	A0A8A1LYE1	SPF1	50 kDa	true	unknown	0	0	0	0.98915	0
384	true	Empty	Molybdopterin binding domain-containing protein OS=Ajellomyces capsulatus OX=5037 GN=I7I52_03290 PE=4 SV=1	A0A8H8D8M0 (+2)	I7I52_03290	37 kDa		unknown	0	1.369	0	0	1.3322
385	true	Empty	Uncharacterized protein OS=Ajellomyces capsulatus (strain NAm1 / WU24) OX=2059318 GN=HCAG_07368 PE=4 SV=1	A6RCL0	HCAG_07368	20 kDa	true	unknown	1.4722	0	1.6676	0.99172	0.64924
386	true	Empty	S-methyl-5'-thioadenosine phosphorylase OS=Histoplasma ohiense OX=2902605 GN=I7I48_10791 PE=3 SV=1	A0A8H7YMP9	I7I48_10791	34 kDa		unknown	3.6915	2.7381	0	0	0
387	true	Empty	60S ribosomal protein L23 OS=Ajellomyces capsulatus OX=5037 GN=I7I52_07525 PE=3 SV=1	A0A8H7YIQ7 (+1)	I7I52_07525	17 kDa		unknown	0	0	3.412	1.9809	0
388	true	Empty	Uncharacterized protein OS=Ajellomyces capsulatus (strain G186AR / H82 / ATCC MYA-2454 / RMSCC 2432) OX=447093 GN=HCBG_03256 PE=4 SV=1	C0NJC6	HCBG_03256	15 kDa		unknown	0	0	0	2.9726	0
389	true	Empty	Cofilin OS=Ajellomyces capsulatus (strain H88) OX=544711 GN=COF1 PE=3 SV=1	A0A8A1L9G6	COF1	16 kDa		unknown	2.9224	1.3801	0	0.99172	0.683
390	true	Empty	Ubiquitin interaction domain-containing protein OS=Histoplasma ohiense OX=2902605 GN=I7I48_03830 PE=4 SV=1	A0A8H7YM09	I7I48_03830	105 kDa		unknown	0.74708	0	0	0.99172	1.3322
391	true	Empty	Vacuolar proton pump subunit B OS=Histoplasma ohiense OX=2902605 GN=I7I48_11044 PE=3 SV=1	A0A8H8CYM3	I7I48_11044	56 kDa		unknown	0	2.0591	0	0	2.6982
392	true	Empty	Cluster of Eukaryotic translation initiation factor 3 subunit E OS=Histoplasma ohiense OX=2902605 GN=INT6 PE=3 SV=1 (A0A8H7YT18)	A0A8H7YT18 [2]	INT6	52 kDa	true	unknown	0	3.4281	0	0	2.6645
392.1	true	Empty	Eukaryotic translation initiation factor 3 subunit E OS=Histoplasma ohiense OX=2902605 GN=INT6 PE=3 SV=1	A0A8H7YT18	INT6	52 kDa	true	unknown	0	3.4281	0	0	2.6645
392.2	true	Empty	Eukaryotic translation initiation factor 3 subunit E OS=Ajellomyces capsulatus (strain NAm1 / WU24) OX=2059318 GN=INT6 PE=3 SV=1	A6QRN8	INT6	53 kDa	true	unknown	0	0	0	0	0
393	true	Empty	Cluster of U3 small nucleolar RNA-associated protein 10 OS=Histoplasma ohiense OX=2902605 GN=UTP10 PE=3 SV=1 (A0A8H7YWX8)	A0A8H7YWX8 [2]	UTP10	202 kDa	true	unknown	0	0	0	0.99172	0.683
393.1	true	Empty	U3 small nucleolar RNA-associated protein 10 OS=Histoplasma ohiense OX=2902605 GN=UTP10 PE=3 SV=1	A0A8H7YWX8	UTP10	202 kDa	true	unknown	0	0	0	0.99172	0.683
393.2	true	Empty	U3 small nucleolar RNA-associated protein 10 OS=Ajellomyces capsulatus (strain H143) OX=544712 GN=HCDG_02029 PE=3 SV=1	C6H6H8	HCDG_02029	202 kDa	true	unknown	0	0	0	0.99172	0.683
394	true	Empty	FAD dependent oxidoreductase OS=Histoplasma ohiense OX=2902605 GN=I7I48_02099 PE=4 SV=1	A0A8H8D512	I7I48_02099	48 kDa	true	unknown	2.9444	1.369	0	1.9809	1.3322
395	true	Empty	Velvet family protein required for yeast-phase growth OS=Ajellomyces capsulatus (strain H88) OX=544711 GN=RYP3 PE=4 SV=1	A0A8A1LKA9	RYP3	40 kDa		unknown	1.4722	2.7381	0	1.9809	1.9815
396	true	Empty	Glucose-6-phosphate 1-dehydrogenase OS=Ajellomyces capsulatus (strain G186AR / H82 / ATCC MYA-2454 / RMSCC 2432) OX=447093 GN=HCBG_00217 PE=3 SV=1	C0NAS1	HCBG_00217	59 kDa		unknown	1.4722	2.7381	0	0.99172	2.0152
397	true	Empty	Mitochondrial processing peptidase subunit OS=Histoplasma ohiense OX=2902605 GN=I7I48_00336 PE=3 SV=1	A0A8H7Z3R4	I7I48_00336	53 kDa		unknown	2.1973	0.679	0	0.99172	0
398	true	Empty	60S ribosomal protein L13 OS=Ajellomyces capsulatus (strain H88) OX=544711 GN=I7I53_04368 PE=3 SV=1	A0A8A1LW99 (+2)	I7I53_04368	24 kDa		unknown	1.4722	2.048	0	0	1.3322
399	true	Empty	RNA binding effector protein Scp160 OS=Histoplasma ohiense OX=2902605 GN=SCP160 PE=4 SV=1	A0A8H7YR27	SCP160	148 kDa		unknown	0	0.679	0	0	0.683
400	true	Empty	Mitochondrial fission 1 protein OS=Ajellomyces capsulatus (strain NAm1 / WU24) OX=2059318 GN=HCAG_05966 PE=3 SV=1	A6RAH8	HCAG_05966	79 kDa		unknown	0.72512	1.358	0	0.98915	1.3322
401	true	Empty	Flavoprotein oxygenase OS=Ajellomyces capsulatus OX=5037 GN=I7I51_06064 PE=4 SV=1	A0A8A1MKW6 (+3)	I7I51_06064	29 kDa		unknown	0.74708	2.0591	0	0	1.9815
402	true	Empty	Cwf15/Cwc15 cell cycle control family protein OS=Histoplasma ohiense OX=2902605 GN=CWF15 PE=3 SV=1	A0A8H8D1R1	CWF15	27 kDa	true	unknown	0	0.69003	0	0.99172	0
403	true	Empty	Cluster of Calnexin OS=Histoplasma ohiense OX=2902605 GN=CNE1 PE=3 SV=1 (A0A8H8D1J7)	A0A8H8D1J7 [3]	CNE1	62 kDa	true	unknown	0.74708	1.358	0	0	2.0152
403.1	true	Empty	Calnexin OS=Histoplasma ohiense OX=2902605 GN=CNE1 PE=3 SV=1	A0A8H8D1J7	CNE1	62 kDa	true	unknown	0.74708	1.358	0	0	2.0152
403.2	true	Empty	Calnexin OS=Ajellomyces capsulatus OX=5037 GN=CNE1 PE=3 SV=1	A0A8A1MEI7 (+1)	CNE1	62 kDa	true	unknown	0	0	0	0	0
404	true	Empty	Methionine aminopeptidase OS=Ajellomyces capsulatus OX=5037 GN=MAP1 PE=3 SV=1	A0A8A1MKV3 (+3)	MAP1	42 kDa		unknown	2.2193	2.7491	0	0	2.6645
405	true	Empty	Lysine--tRNA ligase OS=Ajellomyces capsulatus OX=5037 GN=KRS1 PE=3 SV=1	A0A8A1MKM4 (+1)	KRS1	69 kDa		unknown	1.4942	2.0591	0	0	1.2985
406	true	Empty	Cluster of Fatty acid synthase OS=Ajellomyces capsulatus (strain H88) OX=544711 GN=HCEG_04694 PE=3 SV=1 (F0UHX0)	F0UHX0 [2]	HCEG_04694	231 kDa	true	unknown	0	2.048	0	0.98915	0.683
406.1	true	Empty	Fatty acid synthase OS=Ajellomyces capsulatus (strain H88) OX=544711 GN=HCEG_04694 PE=3 SV=1	F0UHX0	HCEG_04694	231 kDa	true	unknown	0	2.048	0	0.98915	0.683
406.2	true	Empty	Fatty acid synthase beta subunit dehydratase OS=Histoplasma ohiense OX=2902605 GN=I7I48_02156 PE=3 SV=1	A0A8H7Z388	I7I48_02156	231 kDa	true	unknown	0	2.048	0	0.98915	0.683
407	true	Empty	Uncharacterized protein OS=Histoplasma ohiense OX=2902605 GN=I7I48_12100 PE=4 SV=1	A0A8H7YTD0	I7I48_12100	36 kDa	true	unknown	0	0	1.7444	1.9809	0
408	true	Empty	Cluster of Uncharacterized protein OS=Histoplasma ohiense OX=2902605 GN=I7I48_08216 PE=4 SV=1 (A0A8H7YYW1)	A0A8H7YYW1 [3]	I7I48_08216	52 kDa	true	unknown	1.4942	1.369	0	0	3.963
408.1	true	Empty	Uncharacterized protein OS=Histoplasma ohiense OX=2902605 GN=I7I48_08216 PE=4 SV=1	A0A8H7YYW1	I7I48_08216	52 kDa	true	unknown	1.4942	1.369	0	0	3.963
408.2	true	Empty	Histidine acid phosphatase OS=Ajellomyces capsulatus OX=5037 GN=I7I52_08758 PE=4 SV=1	A0A8H7YYY2	I7I52_08758	52 kDa	true	unknown	0	0	0	0	0
408.3	true	Empty	Histidine acid phosphatase OS=Ajellomyces capsulatus (strain NAm1 / WU24) OX=2059318 GN=HCAG_04903 PE=4 SV=1	A6R5J5	HCAG_04903	52 kDa	true	unknown	0	0	0	0	0
409	true	Empty	Eukaryotic translation initiation factor 3 subunit F OS=Ajellomyces capsulatus (strain G186AR / H82 / ATCC MYA-2454 / RMSCC 2432) OX=447093 GN=HCBG_05377 PE=3 SV=1	C0NQU7	HCBG_05377	37 kDa		unknown	0.72512	3.4171	0	0	0.683
410	true	Empty	Spindle assembly checkpoint protein SLDB OS=Ajellomyces capsulatus (strain H143) OX=544712 GN=HCDG_01735 PE=4 SV=1	C6H5N4 (+1)	HCDG_01735	41 kDa		unknown	0	2.7381	0	0	0.64924
411	true	Empty	Uncharacterized protein OS=Ajellomyces capsulatus OX=5037 GN=I7I51_00375 PE=4 SV=1	A0A8A1M9T8 (+1)	I7I51_00375	51 kDa		unknown	0.72512	0	0	0.99172	0
412	true	Empty	Cluster of chitinase OS=Ajellomyces capsulatus OX=5037 GN=I7I51_04275 PE=3 SV=1 (A0A8A1M6H5)	A0A8A1M6H5 [2]	I7I51_04275	125 kDa	true	unknown	0.74708	0	0	0.98915	0
412.1	true	Empty	chitinase OS=Ajellomyces capsulatus OX=5037 GN=I7I51_04275 PE=3 SV=1	A0A8A1M6H5	I7I51_04275	125 kDa	true	unknown	0.74708	0	0	0.98915	0
412.2	true	Empty	chitinase OS=Ajellomyces capsulatus OX=5037 GN=I7I52_12178 PE=3 SV=1	A0A8H7YCC1	I7I52_12178	115 kDa	true	unknown	0	0	0	0	0
413	true	Empty	60S ribosomal protein L7A OS=Ajellomyces capsulatus (strain G186AR / H82 / ATCC MYA-2454 / RMSCC 2432) OX=447093 GN=HCBG_02726 PE=3 SV=1	C0NHA4	HCBG_02726	53 kDa		unknown	0	2.7381	0	0	2.0152
414	true	Empty	Phospho-2-dehydro-3-deoxyheptonate aldolase OS=Histoplasma ohiense OX=2902605 GN=I7I48_07804 PE=3 SV=1	A0A8H8D284	I7I48_07804	53 kDa		unknown	0	1.3801	0	0	0
415	true	Empty	Uncharacterized protein OS=Histoplasma ohiense OX=2902605 GN=I7I48_00753 PE=4 SV=1	A0A8H7Z479	I7I48_00753	19 kDa		unknown	0	1.358	0	0	0.64924
416	true	Empty	Eukaryotic translation initiation factor 3 subunit K OS=Histoplasma ohiense OX=2902605 GN=I7I48_06402 PE=3 SV=1	A0A8H8D0S1	I7I48_06402	28 kDa		unknown	0	2.048	0	0	0.683
417	true	Empty	Uncharacterized protein OS=Ajellomyces capsulatus (strain H143) OX=544712 GN=HCDG_04931 PE=4 SV=1	C6HER4	HCDG_04931	35 kDa	true	unknown	0.74708	1.358	0	2.97	1.9815
418	true	Empty	Calcium-transporting ATPase OS=Ajellomyces capsulatus OX=5037 GN=I7I51_04425 PE=3 SV=1	A0A8A1M6X0	I7I51_04425	110 kDa	true	unknown	1.4722	1.3801	0	0	0.64924
419	true	Empty	Processing/enhancing protein OS=Histoplasma ohiense OX=2902605 GN=I7I48_10196 PE=4 SV=1	A0A8H7Y912	I7I48_10196	49 kDa		unknown	0.74708	3.4171	0	0	0.683
420	true	Empty	6-phosphogluconolactonase OS=Ajellomyces capsulatus OX=5037 GN=I7I51_03804 PE=3 SV=1	A0A8A1MBU7 (+1)	I7I51_03804	29 kDa		unknown	2.2193	2.0591	0	0	0.683
421	true	Empty	Proteasome subunit alpha type OS=Histoplasma ohiense OX=2902605 GN=PRE6 PE=3 SV=1	A0A8H7YKK1 (+2)	PRE6	29 kDa		unknown	1.4942	0	3.4889	0	0
422	true	Empty	Proteasome subunit alpha type OS=Histoplasma ohiense OX=2902605 GN=I7I48_09826 PE=3 SV=1	A0A8H8CTN9	I7I48_09826	32 kDa		unknown	0.74708	0	0	1.9783	0
423	true	Empty	4-nitrophenylphosphatase OS=Ajellomyces capsulatus OX=5037 GN=I7I52_12107 PE=4 SV=1	A0A8H7YA49 (+2)	I7I52_12107	33 kDa		unknown	0.72512	0	10.236	0.99172	0
424	true	Empty	60S ribosomal protein L35 OS=Histoplasma ohiense OX=2902605 GN=I7I48_11436 PE=3 SV=1	A0A8H7YNK1	I7I48_11436	14 kDa		unknown	0	1.3801	0	0	0
425	true	Empty	ADP-ribose 1''-phosphate phosphatase OS=Histoplasma ohiense OX=2902605 GN=I7I48_04416 PE=3 SV=1	A0A8H8CVQ1	I7I48_04416	35 kDa		unknown	0	0.679	0	0	2.6645
426	true	Empty	Acyl-protein thioesterase OS=Ajellomyces capsulatus (strain H88) OX=544711 GN=HCEG_07198 PE=4 SV=1	F0ULN5	HCEG_07198	36 kDa	true	unknown	0	2.7381	0	0	0.683
427	true	Empty	Ribosomal protein L15 OS=Ajellomyces capsulatus (strain G186AR / H82 / ATCC MYA-2454 / RMSCC 2432) OX=447093 GN=HCBG_00807 PE=3 SV=1	C0NCG1	HCBG_00807	24 kDa		unknown	0	2.048	0	0	2.6307
428	true	Empty	Cluster of Midasin OS=Ajellomyces capsulatus (strain H143) OX=544712 GN=HCDG_06577 PE=3 SV=1 (C6HK46)	C6HK46 [3]	HCDG_06577	523 kDa	true	unknown	0	0	0	0.99172	0.683
428.1	true	Empty	Midasin OS=Ajellomyces capsulatus (strain H143) OX=544712 GN=HCDG_06577 PE=3 SV=1	C6HK46	HCDG_06577	523 kDa	true	unknown	0	0	0	0.99172	0.683
428.2	true	Empty	Midasin OS=Ajellomyces capsulatus (strain H88) OX=544711 GN=HCEG_05846 PE=3 SV=1	F0UJU3	HCEG_05846	553 kDa	true	unknown	0	0	0	0	0
428.3	true	Empty	Midasin OS=Ajellomyces capsulatus (strain NAm1 / WU24) OX=2059318 GN=HCAG_03898 PE=3 SV=1	A6R2P0	HCAG_03898	545 kDa	true	unknown	0	0	0	0	0
429	true	Empty	Cluster of acetylornithine transaminase OS=Ajellomyces capsulatus (strain G186AR / H82 / ATCC MYA-2454 / RMSCC 2432) OX=447093 GN=HCBG_00992 PE=3 SV=1 (C0NCZ6)	C0NCZ6 [2]	HCBG_00992	120 kDa	true	unknown	0	1.369	0	1.9809	1.9815
429.1	true	Empty	acetylornithine transaminase OS=Ajellomyces capsulatus (strain G186AR / H82 / ATCC MYA-2454 / RMSCC 2432) OX=447093 GN=HCBG_00992 PE=3 SV=1	C0NCZ6	HCBG_00992	120 kDa	true	unknown	0	1.369	0	1.9809	1.9815
429.2	true	Empty	hydroxymethylglutaryl-CoA lyase OS=Histoplasma ohiense OX=2902605 GN=HCL1 PE=3 SV=1	A0A8H7YDS9	HCL1	38 kDa	true	unknown	0	1.369	0	1.9809	1.9815
430	true	Empty	Cluster of Splicing factor 3b OS=Ajellomyces capsulatus (strain H143) OX=544712 GN=HCDG_05121 PE=4 SV=1 (C6HGN0)	C6HGN0 [3]	HCDG_05121	65 kDa	true	unknown	0	0	3.4889	0	0
430.1	true	Empty	Splicing factor 3b OS=Ajellomyces capsulatus (strain H143) OX=544712 GN=HCDG_05121 PE=4 SV=1	C6HGN0 (+1)	HCDG_05121	65 kDa	true	unknown	0	0	3.4889	0	0
430.2	true	Empty	Splicing factor 3b OS=Ajellomyces capsulatus OX=5037 GN=I7I52_06520 PE=4 SV=1	A0A8H7YUQ8	I7I52_06520	65 kDa	true	unknown	0	0	1.7444	0	0
431	true	Empty	Cluster of Uncharacterized protein OS=Ajellomyces capsulatus (strain H88) OX=544711 GN=HCEG_00377 PE=4 SV=1 (F0U965)	F0U965 [3]	HCEG_00377	65 kDa	true	unknown	0	0	0	0.99172	0
431.1	true	Empty	Uncharacterized protein OS=Ajellomyces capsulatus (strain H88) OX=544711 GN=HCEG_00377 PE=4 SV=1	F0U965	HCEG_00377	65 kDa	true	unknown	0	0	0	0.99172	0
431.2	true	Empty	Uncharacterized protein OS=Histoplasma ohiense OX=2902605 GN=I7I48_05872 PE=4 SV=1	A0A8H7YQZ1	I7I48_05872	64 kDa	true	unknown	0	0	0	0.99172	0
431.3	true	Empty	Uncharacterized protein OS=Ajellomyces capsulatus OX=5037 GN=I7I51_01723 PE=4 SV=1	A0A8A1MJ21	I7I51_01723	65 kDa	true	unknown	0	0	0	0.99172	0
432	true	Empty	60S ribosomal protein L42 OS=Ajellomyces capsulatus OX=5037 GN=I7I51_00978 PE=3 SV=1	A0A8A1MII1	I7I51_00978	23 kDa		unknown	2.2193	0.69003	0	3.9617	0.683
433	true	Empty	Cluster of Alcohol dehydrogenase OS=Ajellomyces capsulatus OX=5037 GN=I7I51_08814 PE=4 SV=1 (A0A8A1LZU8)	A0A8A1LZU8 [3]	I7I51_08814	24 kDa	true	unknown	0.72512	0.679	0	0	1.366
433.1	true	Empty	Alcohol dehydrogenase OS=Ajellomyces capsulatus OX=5037 GN=I7I51_08814 PE=4 SV=1	A0A8A1LZU8	I7I51_08814	24 kDa	true	unknown	0.72512	0.679	0	0	1.366
433.2	true	Empty	Alcohol dehydrogenase OS=Ajellomyces capsulatus (strain G186AR / H82 / ATCC MYA-2454 / RMSCC 2432) OX=447093 GN=HCBG_05406 PE=3 SV=1	C0NQX6 (+1)	HCBG_05406	37 kDa	true	unknown	0	0	0	0	0
434	true	Empty	Meiotic recombination protein OS=Ajellomyces capsulatus (strain H143) OX=544712 GN=HCDG_00064 PE=3 SV=1	C6H3Q3 (+1)	HCDG_00064	42 kDa	true	unknown	1.4942	0.69003	1.6676	0.98915	0
435	true	Empty	F-actin-capping protein subunit alpha OS=Histoplasma ohiense OX=2902605 GN=I7I48_10829 PE=3 SV=1	A0A8H7YL43 (+2)	I7I48_10829	30 kDa		unknown	0.72512	0	0	0	1.3322
436	true	Empty	Phosphatidylinositol-phosphatidylcholine transfer protein OS=Ajellomyces capsulatus (strain G186AR / H82 / ATCC MYA-2454 / RMSCC 2432) OX=447093 GN=HCBG_02486 PE=4 SV=1	C0NGL4	HCBG_02486	37 kDa		unknown	0	1.3801	0	0	2.0152
437	true	Empty	Cluster of Hsp7-like protein OS=Histoplasma ohiense OX=2902605 GN=SSZ1 PE=4 SV=1 (A0A8H8D0K8)	A0A8H8D0K8 [2]	SSZ1	63 kDa	true	unknown	0.72512	1.358	0	0	1.3322
437.1	true	Empty	Hsp7-like protein OS=Histoplasma ohiense OX=2902605 GN=SSZ1 PE=4 SV=1	A0A8H8D0K8	SSZ1	63 kDa	true	unknown	0.72512	1.358	0	0	1.3322
437.2	true	Empty	Hsp7-like protein OS=Ajellomyces capsulatus OX=5037 GN=SSZ1 PE=4 SV=1	A0A8A1MFU3	SSZ1	59 kDa	true	unknown	0.72512	0.679	0	0	1.3322
438	true	Empty	Cluster of Saccharopine dehydrogenase OS=Ajellomyces capsulatus OX=5037 GN=I7I51_05415 PE=4 SV=1 (A0A8A1M7M0)	A0A8A1M7M0 [3]	I7I51_05415	49 kDa	true	unknown	0	0	1.7444	0.99172	0
438.1	true	Empty	Saccharopine dehydrogenase OS=Ajellomyces capsulatus OX=5037 GN=I7I51_05415 PE=4 SV=1	A0A8A1M7M0 (+1)	I7I51_05415	49 kDa	true	unknown	0	0	1.7444	0.99172	0
438.2	true	Empty	Saccharopine dehydrogenase OS=Ajellomyces capsulatus (strain G186AR / H82 / ATCC MYA-2454 / RMSCC 2432) OX=447093 GN=HCBG_03425 PE=4 SV=1	C0NJU5	HCBG_03425	49 kDa	true	unknown	0	0	0	0.99172	0
439	true	Empty	NDC10_II domain-containing protein OS=Ajellomyces capsulatus (strain NAm1 / WU24) OX=2059318 GN=HCAG_02127 PE=4 SV=1	A6QXM0	HCAG_02127	94 kDa	true	unknown	0	0	0	0.98915	1.2985
440	true	Empty	ATP synthase subunit 5, mitochondrial OS=Ajellomyces capsulatus OX=5037 GN=I7I51_03449 PE=3 SV=1	A0A8A1M428 (+2)	I7I51_03449	24 kDa		unknown	0	0	6.824	0.99172	0
441	true	Empty	Cluster of Sister chromatid cohesion protein pds5/bimD OS=Ajellomyces capsulatus OX=5037 GN=PDS5 PE=4 SV=1 (A0A8H8CWC3)	A0A8H8CWC3 [3]	PDS5	152 kDa	true	unknown	0	0.69003	0	1.9783	0.683
441.1	true	Empty	Sister chromatid cohesion protein pds5/bimD OS=Ajellomyces capsulatus OX=5037 GN=PDS5 PE=4 SV=1	A0A8H8CWC3	PDS5	152 kDa	true	unknown	0	0.69003	0	1.9783	0.683
441.2	true	Empty	Sister chromatid cohesion protein pds5/bimD OS=Histoplasma ohiense OX=2902605 GN=PDS5 PE=4 SV=1	A0A8H7Z2A1	PDS5	174 kDa	true	unknown	0	0.69003	0	1.9783	0.683
441.3	true	Empty	Sister chromatid cohesion protein pds5/bimD OS=Ajellomyces capsulatus (strain H88) OX=544711 GN=PDS5 PE=4 SV=1	F0UB54	PDS5	173 kDa	true	unknown	0	0	0	0	0
442	true	Empty	60S ribosomal protein L38 OS=Ajellomyces capsulatus (strain G186AR / H82 / ATCC MYA-2454 / RMSCC 2432) OX=447093 GN=HCBG_00127 PE=3 SV=1	C0NAI1	HCBG_00127	9 kDa		unknown	0.74708	2.0591	0	0	1.366
443	true	Empty	Thioredoxin OS=Histoplasma ohiense OX=2902605 GN=I7I48_02498 PE=4 SV=1	A0A8H7Z6S2	I7I48_02498	82 kDa	true	unknown	2.1973	2.7381	0	0	0
444	true	Empty	Eukaryotic translation initiation factor 2 alpha subunit OS=Ajellomyces capsulatus (strain H143) OX=544712 GN=HCDG_07499 PE=3 SV=1	C6HN33	HCDG_07499	35 kDa		unknown	0.74708	2.048	0	0	0.64924
445	true	Empty	3',5'-bisphosphate nucleotidase OS=Ajellomyces capsulatus (strain H143) OX=544712 GN=HCDG_04110 PE=3 SV=1	C6HD29 (+1)	HCDG_04110	34 kDa		unknown	0	2.0591	0	0	1.3322
446	true	Empty	Actin OS=Histoplasma ohiense OX=2902605 GN=ARP3 PE=3 SV=1	A0A8H8CW91 (+2)	ARP3	48 kDa		unknown	0	2.7381	0	0	1.366
447	true	Empty	Cluster of PBSP domain-containing protein OS=Histoplasma ohiense OX=2902605 GN=I7I48_03897 PE=4 SV=1 (A0A8H7YGG8)	A0A8H7YGG8 [3]	I7I48_03897	39 kDa	true	unknown	2.1973	0.679	0	0	0
447.1	true	Empty	PBSP domain-containing protein OS=Histoplasma ohiense OX=2902605 GN=I7I48_03897 PE=4 SV=1	A0A8H7YGG8	I7I48_03897	39 kDa	true	unknown	2.1973	0.679	0	0	0
447.2	true	Empty	PBSP domain-containing protein OS=Ajellomyces capsulatus OX=5037 GN=I7I52_03469 PE=4 SV=1	A0A8H7Z913 (+1)	I7I52_03469	39 kDa	true	unknown	0	0	0	0	0
448	true	Empty	Uncharacterized protein OS=Ajellomyces capsulatus (strain H88) OX=544711 GN=I7I53_04131 PE=4 SV=1	A0A8A1LRS6	I7I53_04131	7 kDa		unknown	0	0	3.3352	3.9617	0
449	true	Empty	Eukaryotic translation initiation factor 3 subunit I OS=Ajellomyces capsulatus (strain H88) OX=544711 GN=TIF34 PE=3 SV=1	F0UJM6	TIF34	38 kDa		unknown	0.74708	2.727	0	0	0
450	true	Empty	Cluster of Uncharacterized protein OS=Ajellomyces capsulatus (strain H88) OX=544711 GN=HCEG_08646 PE=4 SV=1 (F0UU54)	F0UU54 [2]	HCEG_08646	138 kDa	true	unknown	0	0	0	0.98915	0
450.1	true	Empty	Uncharacterized protein OS=Ajellomyces capsulatus (strain H88) OX=544711 GN=HCEG_08646 PE=4 SV=1	F0UU54	HCEG_08646	138 kDa	true	unknown	0	0	0	0.98915	0
450.2	true	Empty	Uncharacterized protein OS=Ajellomyces capsulatus (strain G186AR / H82 / ATCC MYA-2454 / RMSCC 2432) OX=447093 GN=HCBG_05971 PE=4 SV=1	C0NS41	HCBG_05971	145 kDa	true	unknown	0	0	0	0	0
451	true	Empty	DUF1687 domain-containing protein OS=Ajellomyces capsulatus OX=5037 GN=I7I52_01228 PE=3 SV=1	A0A8H7Z354 (+1)	I7I52_01228	17 kDa		unknown	0	0	0	0.98915	0
452	true	Empty	Flavin-containing amine oxidase OS=Ajellomyces capsulatus (strain H88) OX=544711 GN=HCEG_09201 PE=4 SV=1	F0UVQ9	HCEG_09201	58 kDa		unknown	0	0	1.6676	0	0
453	true	Empty	D-xylose reductase [NAD(P)H] OS=Histoplasma ohiense OX=2902605 GN=I7I48_07298 PE=4 SV=1	A0A8H7YYM9	I7I48_07298	37 kDa		unknown	0	0.679	0	0	3.3137
454	true	Empty	Eukaryotic translation initiation factor 3 subunit B OS=Histoplasma ohiense OX=2902605 GN=PRT1 PE=3 SV=1	A0A8H7Y9M2	PRT1	84 kDa		unknown	0.74708	0.69003	0	0	1.3322
455	true	Empty	Cluster of M protein repeat protein OS=Ajellomyces capsulatus (strain G186AR / H82 / ATCC MYA-2454 / RMSCC 2432) OX=447093 GN=HCBG_05910 PE=4 SV=1 (C0NRY0)	C0NRY0 [4]	HCBG_05910	138 kDa	true	unknown	0	0	1.6676	0.98915	0
455.1	true	Empty	M protein repeat protein OS=Ajellomyces capsulatus (strain G186AR / H82 / ATCC MYA-2454 / RMSCC 2432) OX=447093 GN=HCBG_05910 PE=4 SV=1	C0NRY0	HCBG_05910	138 kDa	true	unknown	0	0	1.6676	0.98915	0
455.2	true	Empty	M protein repeat protein OS=Ajellomyces capsulatus (strain H88) OX=544711 GN=HCEG_08588 PE=4 SV=1	F0UTZ6	HCEG_08588	138 kDa	true	unknown	0	0	0	0.98915	0
455.3	true	Empty	M protein repeat protein OS=Ajellomyces capsulatus (strain H143) OX=544712 GN=HCDG_04157 PE=4 SV=1	C6HD76	HCDG_04157	138 kDa	true	unknown	0	0	0	0	0
455.4	true	Empty	M protein repeat protein OS=Histoplasma ohiense OX=2902605 GN=I7I48_10799 PE=4 SV=1	A0A8H7YRM2	I7I48_10799	131 kDa	true	unknown	0	0	0	0	0
456	true	Empty	Cluster of Vacuolar protein sorting/targeting protein 10 OS=Ajellomyces capsulatus (strain H88) OX=544711 GN=VPS10 PE=4 SV=1 (F0UD48)	F0UD48 [2]	VPS10	168 kDa	true	unknown	0	0.679	0	1.9809	0.683
456.1	true	Empty	Vacuolar protein sorting/targeting protein 10 OS=Ajellomyces capsulatus (strain H88) OX=544711 GN=VPS10 PE=4 SV=1	F0UD48	VPS10	168 kDa	true	unknown	0	0.679	0	1.9809	0.683
456.2	true	Empty	Vacuolar protein sorting/targeting protein 10 OS=Ajellomyces capsulatus (strain H143) OX=544712 GN=VPS10 PE=3 SV=1	C6HAY7	VPS10	159 kDa	true	unknown	0	0	0	0	0
457	true	Empty	Transcriptional repressor TUP1 OS=Ajellomyces capsulatus OX=5037 GN=TUP1 PE=4 SV=1	A0A8H8D023	TUP1	63 kDa		unknown	0	0.69003	0	0.99172	1.3322
458	true	Empty	INO80 chromatin remodeling complex OS=Ajellomyces capsulatus (strain H143) OX=544712 GN=HCDG_00290 PE=4 SV=1	C6H4W9	HCDG_00290	123 kDa	true	unknown	0	0.69003	0	0.98915	0
459	true	Empty	Cluster of Pre-mRNA-splicing factor OS=Ajellomyces capsulatus (strain G186AR / H82 / ATCC MYA-2454 / RMSCC 2432) OX=447093 GN=HCBG_08264 PE=3 SV=1 (C0NYN4)	C0NYN4 [2]	HCBG_08264	163 kDa	true	unknown	0.72512	0	1.6676	0.98915	0
459.1	true	Empty	Pre-mRNA-splicing factor OS=Ajellomyces capsulatus (strain G186AR / H82 / ATCC MYA-2454 / RMSCC 2432) OX=447093 GN=HCBG_08264 PE=3 SV=1	C0NYN4	HCBG_08264	163 kDa	true	unknown	0.72512	0	1.6676	0.98915	0
459.2	true	Empty	Pre-mRNA-splicing factor OS=Ajellomyces capsulatus OX=5037 GN=I7I51_02999 PE=3 SV=1	A0A8A1MJM6	I7I51_02999	162 kDa	true	unknown	0.72512	0	1.6676	0.98915	0
460	true	Empty	Cluster of Branched-chain-amino-acid aminotransferase OS=Ajellomyces capsulatus (strain H143) OX=544712 GN=HCDG_01499 PE=3 SV=1 (C6H7T8)	C6H7T8 [3]	HCDG_01499	47 kDa	true	unknown	0	1.369	0	0.99172	0
460.1	true	Empty	Branched-chain-amino-acid aminotransferase OS=Ajellomyces capsulatus (strain H143) OX=544712 GN=HCDG_01499 PE=3 SV=1	C6H7T8	HCDG_01499	47 kDa	true	unknown	0	1.369	0	0.99172	0
460.2	true	Empty	Branched-chain-amino-acid aminotransferase OS=Ajellomyces capsulatus OX=5037 GN=BAT2 PE=3 SV=1	A0A8A1MB70	BAT2	47 kDa	true	unknown	0	1.369	0	0.99172	0
460.3	true	Empty	Branched-chain-amino-acid aminotransferase OS=Histoplasma ohiense OX=2902605 GN=BAT2 PE=3 SV=1	A0A8H7YV09	BAT2	45 kDa	true	unknown	0	0	0	0	0
461	true	Empty	Oxidoreductase OS=Ajellomyces capsulatus (strain H143) OX=544712 GN=HCDG_05702 PE=3 SV=1	C6HHM1	HCDG_05702	60 kDa		unknown	0.74708	2.7381	0	0	1.9815
462	true	Empty	Acyl-CoA synthetase OS=Histoplasma ohiense OX=2902605 GN=FAA1 PE=4 SV=1	A0A8H8D5J3	FAA1	76 kDa		unknown	1.4722	2.048	0	0.98915	0.683
463	true	Empty	Uncharacterized protein OS=Ajellomyces capsulatus OX=5037 GN=I7I51_05347 PE=4 SV=1	A0A8A1M8M9	I7I51_05347	22 kDa		unknown	0.72512	0	0	0.98915	0.683
464	true	Empty	Cluster of Ribosomal protein L22e OS=Ajellomyces capsulatus (strain NAm1 / WU24) OX=2059318 GN=HCAG_04987 PE=3 SV=1 (A6R5S9)	A6R5S9 [4]	HCAG_04987	17 kDa	true	unknown	0	2.048	0	1.9809	0
464.1	true	Empty	Ribosomal protein L22e OS=Ajellomyces capsulatus (strain NAm1 / WU24) OX=2059318 GN=HCAG_04987 PE=3 SV=1	A6R5S9	HCAG_04987	17 kDa	true	unknown	0	1.369	0	1.9809	0
464.2	true	Empty	60S ribosomal protein L22 OS=Histoplasma ohiense OX=2902605 GN=I7I48_08072 PE=3 SV=1	A0A8H8D2F0 (+2)	I7I48_08072	14 kDa	true	unknown	0	2.048	0	0	0
465	true	Empty	Cluster of alkaline phosphatase OS=Ajellomyces capsulatus (strain H88) OX=544711 GN=HCEG_06776 PE=3 SV=1 (F0UNA3)	F0UNA3 [2]	HCEG_06776	73 kDa	true	unknown	0	2.0591	0	0	0
465.1	true	Empty	alkaline phosphatase OS=Ajellomyces capsulatus (strain H88) OX=544711 GN=HCEG_06776 PE=3 SV=1	F0UNA3	HCEG_06776	73 kDa	true	unknown	0	2.0591	0	0	0
465.2	true	Empty	alkaline phosphatase OS=Ajellomyces capsulatus (strain G186AR / H82 / ATCC MYA-2454 / RMSCC 2432) OX=447093 GN=HCBG_04970 PE=3 SV=1	C0NP90	HCBG_04970	73 kDa	true	unknown	0	2.0591	0	0	0
466	true	Empty	Small nuclear ribonucleoprotein Sm D3 OS=Ajellomyces capsulatus (strain H143) OX=544712 GN=HCDG_08840 PE=3 SV=1	C6HQC2	HCDG_08840	13 kDa		unknown	1.4942	0.679	0	0.99172	0
467	true	Empty	Cluster of valine--tRNA ligase OS=Histoplasma ohiense OX=2902605 GN=I7I48_00843 PE=3 SV=1 (A0A8H8D5Z0)	A0A8H8D5Z0 [2]	I7I48_00843	118 kDa	true	unknown	0	0.679	0	0	0.64924
467.1	true	Empty	valine--tRNA ligase OS=Histoplasma ohiense OX=2902605 GN=I7I48_00843 PE=3 SV=1	A0A8H8D5Z0	I7I48_00843	118 kDa	true	unknown	0	0.679	0	0	0.64924
467.2	true	Empty	valine--tRNA ligase OS=Ajellomyces capsulatus (strain G186AR / H82 / ATCC MYA-2454 / RMSCC 2432) OX=447093 GN=HCBG_01843 PE=3 SV=1	C0NG27	HCBG_01843	119 kDa	true	unknown	0	0.679	0	0	0.64924
468	true	Empty	Cluster of QDE2 protein OS=Ajellomyces capsulatus (strain G186AR / H82 / ATCC MYA-2454 / RMSCC 2432) OX=447093 GN=HCBG_03944 PE=4 SV=1 (C0NMG7)	C0NMG7 [2]	HCBG_03944	112 kDa	true	unknown	0.72512	2.0591	0	0	0.683
468.1	true	Empty	QDE2 protein OS=Ajellomyces capsulatus (strain G186AR / H82 / ATCC MYA-2454 / RMSCC 2432) OX=447093 GN=HCBG_03944 PE=4 SV=1	C0NMG7	HCBG_03944	112 kDa	true	unknown	0.72512	2.0591	0	0	0.683
468.2	true	Empty	QDE2 protein OS=Ajellomyces capsulatus OX=5037 GN=QDE2 PE=4 SV=1	A0A8A1MIR9	QDE2	79 kDa	true	unknown	0	0	0	0	0
469	true	Empty	glutamate-5-semialdehyde dehydrogenase OS=Ajellomyces capsulatus (strain H88) OX=544711 GN=I7I53_07047 PE=3 SV=1	A0A8A1LB85	I7I53_07047	49 kDa		unknown	0	2.0591	0	0	0
470	true	Empty	40S ribosomal protein S16 OS=Histoplasma ohiense OX=2902605 GN=RPS16 PE=3 SV=1	A0A8H8D4T7	RPS16	16 kDa		unknown	0	3.4171	0	0.98915	1.2985
471	true	Empty	Glucosamine-6-phosphate isomerase OS=Ajellomyces capsulatus (strain H88) OX=544711 GN=I7I53_11216 PE=3 SV=1	A0A8A1LET1 (+3)	I7I53_11216	40 kDa		unknown	0.74708	0.679	0	0.98915	0.683
472	true	Empty	Adenylyl-sulfate kinase OS=Ajellomyces capsulatus (strain NAm1 / WU24) OX=2059318 GN=HCAG_01742 PE=3 SV=1	A6QWI5	HCAG_01742	17 kDa		unknown	0	2.048	0	0.98915	0.64924
473	true	Empty	Uncharacterized protein (Fragment) OS=Ajellomyces capsulatus OX=5037 GN=I7I51_01132 PE=4 SV=1	A0A8A1MFZ3	I7I51_01132	37 kDa	true	unknown	0	0	0	0.99172	0
474	true	Empty	Cluster of Protoplast regeneration and killer toxin resistance protein OS=Ajellomyces capsulatus (strain H143) OX=544712 GN=HCDG_07068 PE=4 SV=1 (C6HLI7)	C6HLI7 [2]	HCDG_07068	80 kDa	true	unknown	0	0	0	0	0
474.1	true	Empty	Protoplast regeneration and killer toxin resistance protein OS=Ajellomyces capsulatus (strain H143) OX=544712 GN=HCDG_07068 PE=4 SV=1	C6HLI7	HCDG_07068	80 kDa	true	unknown	0	0	0	0	0
474.2	true	Empty	Protoplast regeneration and killer toxin resistance protein OS=Histoplasma ohiense OX=2902605 GN=SKT5 PE=4 SV=1	A0A8H8D448	SKT5	80 kDa	true	unknown	0	0	0	0	0
475	true	Empty	Protein kinase domain-containing protein OS=Ajellomyces capsulatus (strain H143) OX=544712 GN=HCDG_04395 PE=4 SV=1	C6HDW4	HCDG_04395	39 kDa		unknown	0	0	0	0	0.64924
476	true	Empty	UDP-N-acetylglucosaminyltransferase OS=Ajellomyces capsulatus OX=5037 GN=I7I51_03778 PE=4 SV=1	A0A8A1M6J4	I7I51_03778	133 kDa		unknown	1.4722	0	0	2.9675	0.683
477	true	Empty	Uncharacterized protein OS=Ajellomyces capsulatus (strain H88) OX=544711 GN=I7I53_07211 PE=4 SV=1	A0A8A1LJ15	I7I53_07211	12 kDa		unknown	0	0	0	0.99172	0
478	true	Empty	Riboflavin synthase OS=Ajellomyces capsulatus (strain G186AR / H82 / ATCC MYA-2454 / RMSCC 2432) OX=447093 GN=HCBG_06801 PE=4 SV=1	C0NV37 (+1)	HCBG_06801	25 kDa		unknown	0	2.0591	0	0	0.683
479	true	Empty	Importin beta-5 subunit OS=Histoplasma ohiense OX=2902605 GN=I7I48_04225 PE=4 SV=1	A0A8H7YM29	I7I48_04225	124 kDa		unknown	0	2.727	0	0	0
480	true	Empty	Cluster of Fermentation associated protein (Fragment) OS=Ajellomyces capsulatus OX=5037 GN=CSF1 PE=4 SV=1 (A0A8A1MNB5)	A0A8A1MNB5 [3]	CSF1	178 kDa	true	unknown	0	0	0	1.9809	0
480.1	true	Empty	Fermentation associated protein (Fragment) OS=Ajellomyces capsulatus OX=5037 GN=CSF1 PE=4 SV=1	A0A8A1MNB5	CSF1	178 kDa	true	unknown	0	0	0	1.9809	0
480.2	true	Empty	Fermentation associated protein OS=Ajellomyces capsulatus (strain H88) OX=544711 GN=CSF1 PE=4 SV=1	A0A8A1LTV5	CSF1	362 kDa	true	unknown	0	0	0	0.99172	0
480.3	true	Empty	Fermentation associated protein OS=Histoplasma ohiense OX=2902605 GN=CSF1 PE=4 SV=1	A0A8H8CYM1	CSF1	362 kDa	true	unknown	0	0	0	0	0
481	true	Empty	Aminomethyltransferase OS=Ajellomyces capsulatus OX=5037 GN=I7I51_05888 PE=3 SV=1	A0A8A1MLU2	I7I51_05888	53 kDa		unknown	0.72512	0	0	0.98915	1.3322
482	true	Empty	Cluster of Kynureninase OS=Ajellomyces capsulatus (strain G186AR / H82 / ATCC MYA-2454 / RMSCC 2432) OX=447093 GN=BNA5 PE=3 SV=1 (C0NVD3)	C0NVD3 [2]	BNA5	54 kDa	true	unknown	0.74708	0	1.6676	0	0.683
482.1	true	Empty	Kynureninase OS=Ajellomyces capsulatus (strain G186AR / H82 / ATCC MYA-2454 / RMSCC 2432) OX=447093 GN=BNA5 PE=3 SV=1	C0NVD3	BNA5	54 kDa	true	unknown	0.74708	0	1.6676	0	0.683
482.2	true	Empty	Kynureninase OS=Histoplasma ohiense OX=2902605 GN=BNA5 PE=3 SV=1	A0A8H7Z5T6	BNA5	54 kDa	true	unknown	0.74708	0	1.6676	0	0.683
483	true	Empty	GTP-binding protein OS=Ajellomyces capsulatus (strain H143) OX=544712 GN=HCDG_07371 PE=4 SV=1	C6HMQ5	HCDG_07371	23 kDa		unknown	1.4722	0	0	0	0.683
484	true	Empty	Cluster of Glycerol-3-phosphate phosphatase OS=Ajellomyces capsulatus OX=5037 GN=I7I52_10158 PE=4 SV=1 (A0A8H7Z259)	A0A8H7Z259 [2]	I7I52_10158	25 kDa	true	unknown	0.74708	2.048	0	0	0.64924
484.1	true	Empty	Glycerol-3-phosphate phosphatase OS=Ajellomyces capsulatus OX=5037 GN=I7I52_10158 PE=4 SV=1	A0A8H7Z259	I7I52_10158	25 kDa	true	unknown	0.74708	2.048	0	0	0.64924
484.2	true	Empty	Glycerol-3-phosphate phosphatase OS=Ajellomyces capsulatus (strain NAm1 / WU24) OX=2059318 GN=HCAG_03420 PE=4 SV=1	A6R1B3	HCAG_03420	25 kDa	true	unknown	0	0	0	0	0
485	true	Empty	Protein phosphatase PP2A regulatory subunit B OS=Ajellomyces capsulatus (strain H88) OX=544711 GN=CDC55 PE=3 SV=1	F0UEL3	CDC55	53 kDa		unknown	0	1.369	0	0	2.6307
486	true	Empty	ATP synthase subunit delta, mitochondrial OS=Ajellomyces capsulatus (strain H88) OX=544711 GN=I7I53_05145 PE=3 SV=1	A0A8A1LY32	I7I53_05145	18 kDa		unknown	0	0	6.824	1.9809	0
487	true	Empty	Importin subunit beta-1 OS=Histoplasma ohiense OX=2902605 GN=KAP95 PE=4 SV=1	A0A8H7YYU3	KAP95	96 kDa		unknown	0	2.048	0	0.99172	1.366
488	true	Empty	Uncharacterized protein OS=Ajellomyces capsulatus (strain H88) OX=544711 GN=I7I53_08942 PE=4 SV=1	A0A8A1L4F1	I7I53_08942	22 kDa		unknown	0	0	0	0.98915	0
489	true	Empty	Peptidyl-prolyl cis-trans isomerase OS=Ajellomyces capsulatus OX=5037 GN=CYP11 PE=3 SV=1	A0A8A1M3Y4	CYP11	17 kDa		unknown	1.4722	0	0	0	0.64924
490	true	Empty	Cluster of Aromatic-L-amino acid decarboxylase OS=Histoplasma ohiense OX=2902605 GN=I7I48_02090 PE=3 SV=1 (A0A8H7Z1C4)	A0A8H7Z1C4 [2]	I7I48_02090	59 kDa	true	unknown	0	0.69003	0	0	1.366
490.1	true	Empty	Aromatic-L-amino acid decarboxylase OS=Histoplasma ohiense OX=2902605 GN=I7I48_02090 PE=3 SV=1	A0A8H7Z1C4	I7I48_02090	59 kDa	true	unknown	0	0.69003	0	0	1.366
490.2	true	Empty	Aromatic-L-amino acid decarboxylase OS=Ajellomyces capsulatus OX=5037 GN=I7I52_06299 PE=3 SV=1	A0A8H8CZ66	I7I52_06299	59 kDa	true	unknown	0	0.69003	0	0	1.366
491	true	Empty	GPI anchored serine-threonine rich protein OS=Ajellomyces capsulatus OX=5037 GN=I7I51_01527 PE=4 SV=1	A0A8A1MEU9 (+2)	I7I51_01527	17 kDa		unknown	0	1.3801	0	1.9809	0
492	true	Empty	Octapeptidyl aminopeptidase OS=Histoplasma ohiense OX=2902605 GN=I7I48_07382 PE=3 SV=1	A0A8H7YXA9	I7I48_07382	82 kDa		unknown	0	1.3801	0	0	1.2985
493	true	Empty	Ubiquitin-conjugating enzyme E2 OS=Ajellomyces capsulatus (strain H88) OX=544711 GN=HCEG_07145 PE=3 SV=1	F0UQE0	HCEG_07145	16 kDa		unknown	0	1.369	0	0	1.3322
494	true	Empty	Histone deacetylase OS=Ajellomyces capsulatus (strain H143) OX=544712 GN=HCDG_00022 PE=3 SV=1	C6H3C8 (+1)	HCDG_00022	87 kDa		unknown	0	0.69003	1.7444	0	0
495	true	Empty	Squalene synthase OS=Histoplasma ohiense OX=2902605 GN=ERG9 PE=3 SV=1	A0A8H8CZ32	ERG9	55 kDa		unknown	0	0	0	0.98915	0
496	true	Empty	Transformer-SR ribonucleoprotein OS=Ajellomyces capsulatus OX=5037 GN=I7I52_00875 PE=4 SV=1	A0A8H7Z2H4 (+1)	I7I52_00875	36 kDa		unknown	0.72512	0	0	0	0.64924
497	true	Empty	threonine--tRNA ligase OS=Ajellomyces capsulatus OX=5037 GN=I7I52_01639 PE=3 SV=1	A0A8H7Z9A6 (+1)	I7I52_01639	88 kDa		unknown	0.72512	0.679	0	0	0
498	true	Empty	Histone H3 OS=Ajellomyces capsulatus OX=5037 GN=I7I51_04923 PE=3 SV=1	A0A8H7YW90 (+1)	I7I51_04923	15 kDa		unknown	0	0.679	0	0	0
499	true	Empty	Protein transport protein SEC24 OS=Ajellomyces capsulatus OX=5037 GN=SEC24 PE=3 SV=1	A0A8A1MGT8 (+1)	SEC24	103 kDa		unknown	0	0.679	0	0	1.9815
500	true	Empty	Cluster of peptide-methionine (S)-S-oxide reductase OS=Histoplasma ohiense OX=2902605 GN=I7I48_09204 PE=3 SV=1 (A0A8H8CTW4)	A0A8H8CTW4 [3]	I7I48_09204	24 kDa	true	unknown	0	0.679	0	0	0
500.1	true	Empty	peptide-methionine (S)-S-oxide reductase OS=Histoplasma ohiense OX=2902605 GN=I7I48_09204 PE=3 SV=1	A0A8H8CTW4 (+1)	I7I48_09204	24 kDa	true	unknown	0	0.679	0	0	0
500.2	true	Empty	peptide-methionine (S)-S-oxide reductase OS=Ajellomyces capsulatus (strain H143) OX=544712 GN=HCDG_02958 PE=3 SV=1	C6H9S7	HCDG_02958	22 kDa	true	unknown	0	0	0	0	0
501	true	Empty	40S ribosomal protein S20 OS=Ajellomyces capsulatus OX=5037 GN=RPS20 PE=3 SV=1	A0A8H7YIK0	RPS20	13 kDa		unknown	1.4722	1.369	0	1.9809	0
502	true	Empty	Septin OS=Histoplasma ohiense OX=2902605 GN=CDC10 PE=3 SV=1	A0A8H7YNN7 (+2)	CDC10	39 kDa		unknown	0.74708	1.369	0	1.9809	0.683
503	true	Empty	Uncharacterized protein OS=Ajellomyces capsulatus (strain G186AR / H82 / ATCC MYA-2454 / RMSCC 2432) OX=447093 GN=HCBG_02397 PE=4 SV=1	C0NGC5	HCBG_02397	108 kDa		unknown	1.4722	1.369	0	0	0.683
504	true	Empty	DUF907 domain-containing protein OS=Ajellomyces capsulatus (strain H88) OX=544711 GN=NIT18 PE=3 SV=1	F0U631	NIT18	70 kDa		unknown	0.72512	0.679	0	1.9809	0.683
505	true	Empty	BYS1 domain-containing protein OS=Histoplasma ohiense OX=2902605 GN=I7I48_06444 PE=4 SV=1	A0A8H7YW22	I7I48_06444	18 kDa		unknown	0	0	1.6676	0	0
506	true	Empty	Chitinase OS=Ajellomyces capsulatus OX=5037 GN=I7I51_02689 PE=3 SV=1	A0A8A1MPD2 (+3)	I7I51_02689	24 kDa		unknown	0.74708	0	5.1565	1.9809	0
507	true	Empty	Heat shock protein CLPA OS=Histoplasma ohiense OX=2902605 GN=I7I48_01693 PE=3 SV=1	A0A8H7Z5L6	I7I48_01693	102 kDa	true	unknown	0	1.369	0	0	0
508	true	Empty	Cytochrome c oxidase subunit 2 OS=Ajellomyces capsulatus (strain H143) OX=544712 GN=HCDG_12005 PE=3 SV=1	C6HTK7	HCDG_12005	26 kDa		unknown	0	1.369	0	0	1.3322
509	true	Empty	C2H2 finger domain-containing protein OS=Ajellomyces capsulatus (strain H143) OX=544712 GN=HCDG_03746 PE=4 SV=1	C6HCJ7	HCDG_03746	86 kDa	true	unknown	1.4722	0	0	0	0
510	true	Empty	Cluster of aminodeoxychorismate synthase OS=Histoplasma ohiense OX=2902605 GN=I7I48_01989 PE=3 SV=1 (A0A8H7Z391)	A0A8H7Z391 [4]	I7I48_01989	92 kDa	true	unknown	0	1.358	0	0	1.3322
510.1	true	Empty	aminodeoxychorismate synthase OS=Histoplasma ohiense OX=2902605 GN=I7I48_01989 PE=3 SV=1	A0A8H7Z391	I7I48_01989	92 kDa	true	unknown	0	1.358	0	0	1.3322
510.2	true	Empty	aminodeoxychorismate synthase OS=Ajellomyces capsulatus (strain G186AR / H82 / ATCC MYA-2454 / RMSCC 2432) OX=447093 GN=HCBG_08702 PE=3 SV=1	C0NZX2	HCBG_08702	95 kDa	true	unknown	0	1.358	0	0	1.3322
510.3	true	Empty	aminodeoxychorismate synthase OS=Ajellomyces capsulatus OX=5037 GN=I7I51_02368 PE=3 SV=1	A0A8A1M9K8	I7I51_02368	94 kDa	true	unknown	0	0	0	0	0
510.4	true	Empty	aminodeoxychorismate synthase OS=Ajellomyces capsulatus (strain H88) OX=544711 GN=HCEG_07625 PE=3 SV=1	F0UR83	HCEG_07625	92 kDa	true	unknown	0	0.679	0	0	0
511	true	Empty	Peptidase OS=Histoplasma ohiense OX=2902605 GN=I7I48_09704 PE=3 SV=1	A0A8H7YD30	I7I48_09704	46 kDa		unknown	0.72512	1.369	0	0	0.683
512	true	Empty	Coronin OS=Ajellomyces capsulatus (strain H88) OX=544711 GN=I7I53_05823 PE=3 SV=1	A0A8A1LTW1 (+1)	I7I53_05823	64 kDa		unknown	0	1.369	0	0	0.683
513	true	Empty	Cytochrome P450 monooxygenase OS=Ajellomyces capsulatus (strain H88) OX=544711 GN=I7I53_10702 PE=3 SV=1	A0A8A1LBB0 (+1)	I7I53_10702	56 kDa	true	unknown	0	0	0	0.98915	0
514	true	Empty	Cluster of arginine--tRNA ligase OS=Histoplasma ohiense OX=2902605 GN=I7I48_08429 PE=3 SV=1 (A0A8H8CSM4)	A0A8H8CSM4 [2]	I7I48_08429	80 kDa	true	unknown	0	0.69003	0	0	0.683
514.1	true	Empty	arginine--tRNA ligase OS=Histoplasma ohiense OX=2902605 GN=I7I48_08429 PE=3 SV=1	A0A8H8CSM4	I7I48_08429	80 kDa	true	unknown	0	0.69003	0	0	0.683
514.2	true	Empty	arginine--tRNA ligase OS=Ajellomyces capsulatus (strain H88) OX=544711 GN=HCEG_05809 PE=3 SV=1	F0UJK3	HCEG_05809	144 kDa	true	unknown	0	0.69003	0	0	0
515	true	Empty	Probable E3 ubiquitin ligase complex SCF subunit sconB OS=Ajellomyces capsulatus (strain NAm1 / WU24) OX=2059318 GN=HCAG_06606 PE=3 SV=1	A6R8G5	HCAG_06606	67 kDa		unknown	0.74708	1.369	0	0	0
516	true	Empty	Cluster of Coatomer subunit delta OS=Ajellomyces capsulatus OX=5037 GN=COP1 PE=3 SV=1 (A0A8A1MKR4)	A0A8A1MKR4 [2]	COP1	58 kDa	true	unknown	0.74708	2.048	0	0	0
516.1	true	Empty	Coatomer subunit delta OS=Ajellomyces capsulatus OX=5037 GN=COP1 PE=3 SV=1	A0A8A1MKR4	COP1	58 kDa	true	unknown	0.74708	2.048	0	0	0
516.2	true	Empty	Coatomer subunit delta OS=Ajellomyces capsulatus (strain G186AR / H82 / ATCC MYA-2454 / RMSCC 2432) OX=447093 GN=HCBG_01334 PE=3 SV=1	C0NEL8	HCBG_01334	55 kDa	true	unknown	0.74708	2.048	0	0	0
517	true	Empty	Proteasome subunit alpha type OS=Ajellomyces capsulatus (strain NAm1 / WU24) OX=2059318 GN=HCAG_07121 PE=3 SV=1	A6RBW3	HCAG_07121	27 kDa		unknown	1.4722	0	0	1.9809	0
518	true	Empty	Ornithine aminotransferase OS=Ajellomyces capsulatus OX=5037 GN=CAR2 PE=3 SV=1	A0A8H7YNJ8	CAR2	49 kDa		unknown	0.72512	2.0591	0	0	0.64924
519	true	Empty	Uncharacterized protein OS=Ajellomyces capsulatus (strain G186AR / H82 / ATCC MYA-2454 / RMSCC 2432) OX=447093 GN=HCBG_07708 PE=4 SV=1	C0NXR4	HCBG_07708	74 kDa		unknown	0	0	0	0.99172	0
520	true	Empty	Cluster of Serine/threonine-protein phosphatase OS=Ajellomyces capsulatus OX=5037 GN=PPT1 PE=3 SV=1 (A0A8A1M2H3)	A0A8A1M2H3 [2]	PPT1	54 kDa	true	unknown	0	0.69003	0	0	0.683
520.1	true	Empty	Serine/threonine-protein phosphatase OS=Ajellomyces capsulatus OX=5037 GN=PPT1 PE=3 SV=1	A0A8A1M2H3	PPT1	54 kDa	true	unknown	0	0.69003	0	0	0.683
520.2	true	Empty	Serine/threonine-protein phosphatase OS=Histoplasma ohiense OX=2902605 GN=PPT1 PE=3 SV=1	A0A8H7YNU7	PPT1	54 kDa	true	unknown	0	0.69003	0	0	0.683
521	true	Empty	Cluster of 3-isopropylmalate dehydratase OS=Ajellomyces capsulatus OX=5037 GN=LEU1 PE=3 SV=1 (A0A8A1MGG8)	A0A8A1MGG8 [2]	LEU1	78 kDa	true	unknown	0	0.679	0	0	0.64924
521.1	true	Empty	3-isopropylmalate dehydratase OS=Ajellomyces capsulatus OX=5037 GN=LEU1 PE=3 SV=1	A0A8A1MGG8	LEU1	78 kDa	true	unknown	0	0.679	0	0	0.64924
521.2	true	Empty	3-isopropylmalate dehydratase OS=Histoplasma ohiense OX=2902605 GN=LEU1 PE=3 SV=1	A0A8H7YUI3	LEU1	85 kDa	true	unknown	0	0.679	0	0	0.64924
522	true	Empty	Glucose-6-phosphate 1-epimerase OS=Histoplasma ohiense OX=2902605 GN=I7I48_07799 PE=3 SV=1	A0A8H8D1L6	I7I48_07799	34 kDa		unknown	0	0	0	0	1.3322
523	true	Empty	40S ribosomal protein S15 OS=Ajellomyces capsulatus (strain G186AR / H82 / ATCC MYA-2454 / RMSCC 2432) OX=447093 GN=HCBG_01774 PE=3 SV=1	C0NFV8 (+1)	HCBG_01774	18 kDa		unknown	0	0.679	0	0	1.9815
524	true	Empty	dihydroorotase OS=Ajellomyces capsulatus OX=5037 GN=URA4 PE=3 SV=1	A0A8H8CWJ4 (+1)	URA4	39 kDa		unknown	0	1.369	0	0	1.3322
525	true	Empty	Cluster of Rho guanyl nucleotide exchange factor OS=Histoplasma ohiense OX=2902605 GN=I7I48_11686 PE=4 SV=1 (A0A8H8CZ05)	A0A8H8CZ05 [3]	I7I48_11686	104 kDa	true	unknown	0.74708	0	0	0	0
525.1	true	Empty	Rho guanyl nucleotide exchange factor OS=Histoplasma ohiense OX=2902605 GN=I7I48_11686 PE=4 SV=1	A0A8H8CZ05	I7I48_11686	104 kDa	true	unknown	0.74708	0	0	0	0
525.2	true	Empty	Rho guanyl nucleotide exchange factor OS=Ajellomyces capsulatus (strain H88) OX=544711 GN=HCEG_02379 PE=4 SV=1	F0UC64	HCEG_02379	109 kDa	true	unknown	0	0	0	0	0
525.3	true	Empty	Rho guanyl nucleotide exchange factor OS=Ajellomyces capsulatus (strain NAm1 / WU24) OX=2059318 GN=HCAG_01561 PE=4 SV=1	A6QW04	HCAG_01561	105 kDa	true	unknown	0	0	0	0	0
526	true	Empty	Ribosomal protein L32 OS=Ajellomyces capsulatus (strain NAm1 / WU24) OX=2059318 GN=HCAG_06425 PE=3 SV=1	A6R7Y4 (+2)	HCAG_06425	15 kDa		unknown	0	2.048	0	0	0.64924
527	true	Empty	Succinate semialdehyde dehydrogenase OS=Histoplasma ohiense OX=2902605 GN=I7I48_04258 PE=3 SV=1	A0A8H7YME7	I7I48_04258	51 kDa		unknown	0	0.679	0	3.9617	0
528	true	Empty	Cluster of PKS_ER domain-containing protein OS=Ajellomyces capsulatus (strain NAm1 / WU24) OX=2059318 GN=HCAG_01833 PE=4 SV=1 (A6QWS6)	A6QWS6 [2]	HCAG_01833	150 kDa	true	unknown	0	0	0	0	0.683
528.1	true	Empty	PKS_ER domain-containing protein OS=Ajellomyces capsulatus (strain NAm1 / WU24) OX=2059318 GN=HCAG_01833 PE=4 SV=1	A6QWS6	HCAG_01833	150 kDa	true	unknown	0	0	0	0	0.683
528.2	true	Empty	Non-reducing polyketide synthase nscA OS=Ajellomyces capsulatus OX=5037 GN=I7I51_05167 PE=4 SV=1	A0A8A1M2R7	I7I51_05167	76 kDa	true	unknown	0	0	0	0	0
529	true	Empty	Cluster of Aromatic amino acid beta-eliminating lyase/threonine aldolase domain-containing protein OS=Ajellomyces capsulatus (strain NAm1 / WU24) OX=2059318 GN=HCAG_07205 PE=3 SV=1 (A6RC47)	A6RC47 [2]	HCAG_07205	45 kDa	true	unknown	0	0.679	0	0	0
529.1	true	Empty	Aromatic amino acid beta-eliminating lyase/threonine aldolase domain-containing protein OS=Ajellomyces capsulatus (strain NAm1 / WU24) OX=2059318 GN=HCAG_07205 PE=3 SV=1	A6RC47	HCAG_07205	45 kDa	true	unknown	0	0.679	0	0	0
529.2	true	Empty	L-allo-threonine aldolase OS=Ajellomyces capsulatus (strain H88) OX=544711 GN=HCEG_00964 PE=3 SV=1	F0U7N3	HCEG_00964	45 kDa	true	unknown	0	0.679	0	0	0
530	true	Empty	Coatomer subunit epsilon OS=Ajellomyces capsulatus (strain H143) OX=544712 GN=HCDG_09401 PE=3 SV=1	C6HT70	HCDG_09401	32 kDa		unknown	0	2.048	0	0	0.64924
531	true	Empty	adenine phosphoribosyltransferase OS=Histoplasma ohiense OX=2902605 GN=I7I48_00064 PE=3 SV=1	A0A8H8D3J3	I7I48_00064	23 kDa		unknown	0	2.7381	0	0	0.683
532	true	Empty	Ubiquitin carboxyl-terminal hydrolase OS=Ajellomyces capsulatus (strain G186AR / H82 / ATCC MYA-2454 / RMSCC 2432) OX=447093 GN=HCBG_05610 PE=3 SV=1	C0NRI0	HCBG_05610	64 kDa		unknown	0.72512	0.69003	0	0	0
533	true	Empty	Alpha-aminoadipate reductase OS=Ajellomyces capsulatus (strain NAm1 / WU24) OX=2059318 GN=HCAG_09107 PE=3 SV=1	A6RHI4	HCAG_09107	132 kDa		unknown	0	2.048	0	0	0.64924
534	true	Empty	Cluster of 3-methylcrotonyl-CoA carboxylase biotin-containing subunit OS=Ajellomyces capsulatus (strain H88) OX=544711 GN=HCEG_06413 PE=4 SV=1 (F0ULU8)	F0ULU8 [2]	HCEG_06413	139 kDa	true	unknown	0.74708	0	0	0	0
534.1	true	Empty	3-methylcrotonyl-CoA carboxylase biotin-containing subunit OS=Ajellomyces capsulatus (strain H88) OX=544711 GN=HCEG_06413 PE=4 SV=1	F0ULU8	HCEG_06413	139 kDa	true	unknown	0.74708	0	0	0	0
534.2	true	Empty	3-methylcrotonyl-CoA carboxylase biotin-containing subunit OS=Ajellomyces capsulatus (strain H143) OX=544712 GN=HCDG_04959 PE=4 SV=1	C6HEU2	HCDG_04959	137 kDa	true	unknown	0	0	0	0	0
535	true	Empty	tyrosinase OS=Histoplasma ohiense OX=2902605 GN=TYR2 PE=3 SV=1	A0A8H8CTJ4	TYR2	72 kDa		unknown	0	1.3801	0	0	0.64924
536	true	Empty	F-actin-capping protein subunit beta OS=Ajellomyces capsulatus (strain G186AR / H82 / ATCC MYA-2454 / RMSCC 2432) OX=447093 GN=HCBG_00643 PE=3 SV=1	C0NBZ7	HCBG_00643	30 kDa		unknown	0	1.3801	0	0	1.2985
537	true	Empty	UPF0121 superfamily domain-containing protein OS=Histoplasma ohiense OX=2902605 GN=I7I48_08473 PE=3 SV=1	A0A8H7YCX6	I7I48_08473	32 kDa		unknown	0	2.7381	0	0	0.64924
538	true	Empty	Pirin OS=Ajellomyces capsulatus OX=5037 GN=I7I51_06509 PE=3 SV=1	A0A8A1MI15	I7I51_06509	34 kDa		unknown	0	0	0	0.98915	0
539	true	Empty	Vacuolar sorting-associated protein OS=Histoplasma ohiense OX=2902605 GN=VPS45 PE=3 SV=1	A0A8H7Y8Q2	VPS45	67 kDa	true	unknown	0	1.3801	0	0	0
540	true	Empty	Cluster of Multifunctional tryptophan biosynthesis protein OS=Ajellomyces capsulatus (strain H143) OX=544712 GN=HCDG_05268 PE=3 SV=1 (C6HFS8)	C6HFS8 [3]	HCDG_05268	84 kDa	true	unknown	0.72512	0.679	0	0	0.64924
540.1	true	Empty	Multifunctional tryptophan biosynthesis protein OS=Ajellomyces capsulatus (strain H143) OX=544712 GN=HCDG_05268 PE=3 SV=1	C6HFS8 (+1)	HCDG_05268	84 kDa	true	unknown	0.72512	0.679	0	0	0.64924
540.2	true	Empty	Multifunctional tryptophan biosynthesis protein OS=Ajellomyces capsulatus OX=5037 GN=I7I51_07918 PE=3 SV=1	A0A8A1M223	I7I51_07918	72 kDa	true	unknown	0.72512	0.679	0	0	0.64924
541	true	Empty	Structural maintenance of chromosomes protein OS=Ajellomyces capsulatus OX=5037 GN=I7I51_02922 PE=3 SV=1	A0A8A1MQ41	I7I51_02922	133 kDa		unknown	0	0	0	0.98915	0
542	true	Empty	threonine synthase OS=Ajellomyces capsulatus (strain H143) OX=544712 GN=HCDG_05315 PE=3 SV=1	C6HFX5	HCDG_05315	59 kDa		unknown	0.74708	0.69003	0	0	1.3322
543	true	Empty	Allergenic cerato-platanin Asp F13 OS=Histoplasma ohiense OX=2902605 GN=I7I48_10906 PE=3 SV=1	A0A8H7YRN9 (+1)	I7I48_10906	15 kDa		unknown	0.74708	0.69003	0	0	1.3322
544	true	Empty	3-hydroxybutyryl-CoA dehydrogenase OS=Ajellomyces capsulatus (strain NAm1 / WU24) OX=2059318 GN=HCAG_07725 PE=3 SV=1	A6RDL7	HCAG_07725	34 kDa		unknown	0	0	3.412	0.98915	0
545	true	Empty	Arginosuccinase OS=Histoplasma ohiense OX=2902605 GN=ARG4 PE=3 SV=1	A0A8H7Z0S4	ARG4	52 kDa	true	unknown	0.72512	0	0	0.98915	0
546	true	Empty	Cluster of Rhodocoxin reductase OS=Ajellomyces capsulatus (strain G186AR / H82 / ATCC MYA-2454 / RMSCC 2432) OX=447093 GN=HCBG_00337 PE=4 SV=1 (C0NB41)	C0NB41 [2]	HCBG_00337	122 kDa	true	unknown	0.72512	0	0	0	0
546.1	true	Empty	Rhodocoxin reductase OS=Ajellomyces capsulatus (strain G186AR / H82 / ATCC MYA-2454 / RMSCC 2432) OX=447093 GN=HCBG_00337 PE=4 SV=1	C0NB41	HCBG_00337	122 kDa	true	unknown	0.72512	0	0	0	0
546.2	true	Empty	Flavoprotein OS=Ajellomyces capsulatus (strain H143) OX=544712 GN=HCDG_00053 PE=4 SV=1	C6H3P2	HCDG_00053	55 kDa	true	unknown	0	0	0	0	0
547	true	Empty	40S ribosomal protein S24 OS=Ajellomyces capsulatus (strain NAm1 / WU24) OX=2059318 GN=HCAG_04418 PE=3 SV=1	A6R460	HCAG_04418	16 kDa		unknown	0.74708	1.369	0	0	0.683
548	true	Empty	U2 small nuclear ribonucleoprotein A' OS=Histoplasma ohiense OX=2902605 GN=I7I48_04082 PE=3 SV=1	A0A8H7YLJ3	I7I48_04082	26 kDa		unknown	0.74708	1.369	0	0	0.683
549	true	Empty	Cluster of Phospholipid-transporting ATPase OS=Ajellomyces capsulatus (strain H88) OX=544711 GN=DRS2 PE=3 SV=1 (A0A8A1LD24)	A0A8A1LD24 [4]	DRS2	152 kDa	true	unknown	0.72512	0	0	0	0
549.1	true	Empty	Phospholipid-transporting ATPase OS=Ajellomyces capsulatus (strain H88) OX=544711 GN=DRS2 PE=3 SV=1	A0A8A1LD24 (+1)	DRS2	152 kDa	true	unknown	0.72512	0	0	0	0
549.2	true	Empty	Phospholipid-transporting ATPase OS=Ajellomyces capsulatus (strain NAm1 / WU24) OX=2059318 GN=HCAG_07309 PE=3 SV=1	A6RCF1	HCAG_07309	127 kDa	true	unknown	0.72512	0	0	0	0
549.3	true	Empty	Phospholipid-transporting ATPase OS=Ajellomyces capsulatus OX=5037 PE=3 SV=1	Q9P424		147 kDa	true	unknown	0.72512	0	0	0	0
550	true	Empty	Cluster of Phosphotransferase OS=Histoplasma ohiense OX=2902605 GN=HXK2 PE=3 SV=1 (A0A8H8CTS2)	A0A8H8CTS2 [2]	HXK2	54 kDa	true	unknown	0	1.369	0	0	1.3322
550.1	true	Empty	Phosphotransferase OS=Histoplasma ohiense OX=2902605 GN=HXK2 PE=3 SV=1	A0A8H8CTS2	HXK2	54 kDa	true	unknown	0	1.369	0	0	1.3322
550.2	true	Empty	Phosphotransferase OS=Ajellomyces capsulatus OX=5037 GN=HXK2 PE=3 SV=1	A0A8A1M5X4	HXK2	53 kDa	true	unknown	0	1.369	0	0	1.3322
551	true	Empty	Glutaminase A OS=Ajellomyces capsulatus (strain H143) OX=544712 GN=HCDG_03897 PE=4 SV=1	C6HB15	HCDG_03897	97 kDa		unknown	0.72512	0.679	0	0.98915	0
552	true	Empty	Saccharopine dehydrogenase [NAD(+), L-lysine-forming] OS=Ajellomyces capsulatus (strain NAm1 / WU24) OX=2059318 GN=HCAG_01145 PE=3 SV=1	A6QUT9	HCAG_01145	42 kDa		unknown	0.72512	1.358	0	0	0.64924
553	true	Empty	Cluster of K+ transporter OS=Ajellomyces capsulatus OX=5037 GN=I7I51_07185 PE=4 SV=1 (A0A8A1MI75)	A0A8A1MI75 [3]	I7I51_07185	92 kDa	true	unknown	0	0	0	0.99172	0
553.1	true	Empty	K+ transporter OS=Ajellomyces capsulatus OX=5037 GN=I7I51_07185 PE=4 SV=1	A0A8A1MI75	I7I51_07185	92 kDa	true	unknown	0	0	0	0.99172	0
553.2	true	Empty	Potassium uptake protein OS=Ajellomyces capsulatus (strain NAm1 / WU24) OX=2059318 GN=HCAG_05802 PE=4 SV=1	A6RA14	HCAG_05802	89 kDa	true	unknown	0	0	0	0.99172	0
553.3	true	Empty	Potassium transporter hak-1 OS=Histoplasma ohiense OX=2902605 GN=HAK1 PE=4 SV=1	A0A8H7YRJ5	HAK1	92 kDa	true	unknown	0	0	0	0.99172	0
554	true	Empty	T-complex protein OS=Ajellomyces capsulatus (strain H88) OX=544711 GN=HCEG_01675 PE=3 SV=1	F0U6I5	HCEG_01675	59 kDa		unknown	1.4722	0.679	0	0	0
555	true	Empty	Predicted protein OS=Ajellomyces capsulatus (strain H88) OX=544711 GN=HCEG_05197 PE=4 SV=1	F0UKM8	HCEG_05197	36 kDa		unknown	0	0	1.6676	0.98915	0
556	true	Empty	Asparagine synthetase OS=Ajellomyces capsulatus OX=5037 GN=ASN2 PE=4 SV=1	A0A8H7Z6Y9 (+1)	ASN2	65 kDa		unknown	0	0.679	0	0.99172	0
557	true	Empty	Glucosamine 6-phosphate synthetase OS=Histoplasma ohiense OX=2902605 GN=DUG3 PE=4 SV=1	A0A8H7YSA3 (+1)	DUG3	44 kDa	true	unknown	0	0	0	0	0
558	true	Empty	Cluster of Uncharacterized protein OS=Ajellomyces capsulatus (strain H143) OX=544712 GN=HCDG_03526 PE=4 SV=1 (C6HBX7)	C6HBX7 [2]	HCDG_03526	97 kDa	true	unknown	0	0	1.6676	0	0
558.1	true	Empty	Uncharacterized protein OS=Ajellomyces capsulatus (strain H143) OX=544712 GN=HCDG_03526 PE=4 SV=1	C6HBX7	HCDG_03526	97 kDa	true	unknown	0	0	1.6676	0	0
558.2	true	Empty	Uncharacterized protein OS=Ajellomyces capsulatus OX=5037 GN=I7I51_04736 PE=4 SV=1	A0A8A1M3L8	I7I51_04736	39 kDa	true	unknown	0	0	1.6676	0	0
559	true	Empty	ATP synthase subunit g OS=Ajellomyces capsulatus (strain H88) OX=544711 GN=I7I53_02576 PE=3 SV=1	A0A8A1LLR3 (+1)	I7I53_02576	21 kDa		unknown	0	2.0591	0	0	0
560	true	Empty	Cluster of Cystathionine-gamma-lyase OS=Histoplasma ohiense OX=2902605 GN=CYS3 PE=3 SV=1 (A0A8H8D4P0)	A0A8H8D4P0 [3]	CYS3	45 kDa	true	unknown	0	0.69003	0	0	0
560.1	true	Empty	Cystathionine-gamma-lyase OS=Histoplasma ohiense OX=2902605 GN=CYS3 PE=3 SV=1	A0A8H8D4P0 (+1)	CYS3	45 kDa	true	unknown	0	0.69003	0	0	0
560.2	true	Empty	Cystathionine gamma-lyase OS=Ajellomyces capsulatus (strain NAm1 / WU24) OX=2059318 GN=HCAG_02710 PE=3 SV=1	A6QZA3	HCAG_02710	49 kDa	true	unknown	0	0.69003	0	0	0
561	true	Empty	No significant blast hit OS=Ajellomyces capsulatus OX=5037 GN=I7I51_04878 PE=4 SV=1	A0A8A1M6I6	I7I51_04878	34 kDa		unknown	0	0	0	0	0
562	true	Empty	MFS transporter OS=Ajellomyces capsulatus (strain H143) OX=544712 GN=HCDG_05712 PE=4 SV=1	C6HHN1	HCDG_05712	42 kDa		unknown	0	0	0	0.98915	0
563	true	Empty	ABC multidrug transporter OS=Ajellomyces capsulatus (strain H143) OX=544712 GN=HCDG_08806 PE=3 SV=1	C6HQY4	HCDG_08806	89 kDa	true	unknown	0	0	3.412	0	0
564	true	Empty	RNA polymerase II subunit B1 CTD phosphatase RPAP2 homolog OS=Ajellomyces capsulatus (strain NAm1 / WU24) OX=2059318 GN=HCAG_08091 PE=3 SV=1	A6REM6	HCAG_08091	50 kDa	true	unknown	0.74708	0	0	0	0.64924
565	true	Empty	Cytochrome b5 OS=Histoplasma ohiense OX=2902605 GN=CYB5 PE=3 SV=1	A0A8H7YRE3	CYB5	15 kDa		unknown	1.4502	0	0	0	0
566	true	Empty	Uncharacterized protein OS=Histoplasma ohiense OX=2902605 GN=I7I48_02704 PE=4 SV=1	A0A8H7Z770	I7I48_02704	19 kDa		unknown	0	0	1.7444	0	0
567	true	Empty	Chromosome segregation protein OS=Histoplasma ohiense OX=2902605 GN=I7I48_06070 PE=3 SV=1	A0A8H7YSN7	I7I48_06070	109 kDa		unknown	0	2.7381	0	0	0
568	true	Empty	FACT complex subunit pob3 OS=Ajellomyces capsulatus OX=5037 GN=POB3 PE=4 SV=1	A0A8A1M927	POB3	16 kDa		unknown	0	0	0	0	0.683
569	true	Empty	Cluster of B-block_TFIIIC domain-containing protein OS=Ajellomyces capsulatus (strain H88) OX=544711 GN=HCEG_03071 PE=4 SV=1 (F0UBF5)	F0UBF5 [4]	HCEG_03071	218 kDa	true	unknown	0.72512	0	0	0	0
569.1	true	Empty	B-block_TFIIIC domain-containing protein OS=Ajellomyces capsulatus (strain H88) OX=544711 GN=HCEG_03071 PE=4 SV=1	F0UBF5	HCEG_03071	218 kDa	true	unknown	0.72512	0	0	0	0
569.2	true	Empty	TFIIIC transcription initiation factor complex subunits Tfc3 OS=Histoplasma ohiense OX=2902605 GN=TFC3 PE=4 SV=1	A0A8H7Z3W0	TFC3	214 kDa	true	unknown	0	0	0	0	0
569.3	true	Empty	B-block_TFIIIC domain-containing protein OS=Ajellomyces capsulatus (strain NAm1 / WU24) OX=2059318 GN=HCAG_06483 PE=4 SV=1	A6R842	HCAG_06483	210 kDa	true	unknown	0	0	0	0	0
569.4	true	Empty	TFIIIC transcription initiation factor complex subunits Tfc3 OS=Ajellomyces capsulatus (strain H88) OX=544711 GN=TFC3 PE=4 SV=1	A0A8A1LBF9	TFC3	121 kDa	true	unknown	0.72512	0	0	0	0
570	true	Empty	Cluster of Cap binding protein OS=Ajellomyces capsulatus (strain G186AR / H82 / ATCC MYA-2454 / RMSCC 2432) OX=447093 GN=HCBG_09150 PE=4 SV=1 (C0P170)	C0P170 [3]	HCBG_09150	71 kDa	true	unknown	0	1.369	0	0	1.3322
570.1	true	Empty	Cap binding protein OS=Ajellomyces capsulatus (strain G186AR / H82 / ATCC MYA-2454 / RMSCC 2432) OX=447093 GN=HCBG_09150 PE=4 SV=1	C0P170	HCBG_09150	71 kDa	true	unknown	0	1.369	0	0	1.3322
570.2	true	Empty	Cap binding protein OS=Ajellomyces capsulatus OX=5037 GN=I7I51_02257 PE=4 SV=1	A0A8A1MBC4 (+1)	I7I51_02257	90 kDa	true	unknown	0	1.369	0	0	1.3322
571	true	Empty	Oleate-induced peroxisomal protein OS=Ajellomyces capsulatus (strain H88) OX=544711 GN=HCEG_08974 PE=4 SV=1	F0UV32	HCEG_08974	14 kDa		unknown	1.4722	0.69003	0	0	0.64924
572	true	Empty	Cluster of Coatomer subunit gamma OS=Histoplasma ohiense OX=2902605 GN=I7I48_06329 PE=3 SV=1 (A0A8H7YRP1)	A0A8H7YRP1 [2]	I7I48_06329	101 kDa	true	unknown	0	0	0	0.99172	0
572.1	true	Empty	Coatomer subunit gamma OS=Histoplasma ohiense OX=2902605 GN=I7I48_06329 PE=3 SV=1	A0A8H7YRP1	I7I48_06329	101 kDa	true	unknown	0	0	0	0.99172	0
572.2	true	Empty	Coatomer subunit gamma OS=Ajellomyces capsulatus OX=5037 GN=I7I51_00490 PE=3 SV=1	A0A8A1MFU9	I7I51_00490	96 kDa	true	unknown	0	0	0	0	0
573	true	Empty	ARP2/3 complex 20 kDa subunit OS=Ajellomyces capsulatus OX=5037 GN=I7I51_09030 PE=3 SV=1	A0A8A1M4L4	I7I51_09030	24 kDa		unknown	0	1.369	0	0	1.3322
574	true	Empty	U3 snoRNP-associated protein Rrp5 OS=Ajellomyces capsulatus (strain G186AR / H82 / ATCC MYA-2454 / RMSCC 2432) OX=447093 GN=HCBG_04494 PE=4 SV=1	C0NLW4	HCBG_04494	200 kDa		unknown	0	0	0	0.99172	0.64924
575	true	Empty	Stress protein p66 OS=Histoplasma ohiense OX=2902605 GN=AIP1 PE=4 SV=1	A0A8H7YBK5 (+1)	AIP1	66 kDa		unknown	0	0.69003	0	0	0.683
576	true	Empty	Ubiquitin homeostasis protein lub1 OS=Histoplasma ohiense OX=2902605 GN=LUB1 PE=4 SV=1	A0A8H7YIT6 (+2)	LUB1	85 kDa		unknown	0	0.679	0	0	1.3322
577	true	Empty	Cluster of TRAF-type zinc finger protein OS=Ajellomyces capsulatus OX=5037 GN=I7I52_12710 PE=4 SV=1 (A0A8H7YC40)	A0A8H7YC40 [2]	I7I52_12710	53 kDa	true	unknown	0	0	1.6676	0.99172	0
577.1	true	Empty	TRAF-type zinc finger protein OS=Ajellomyces capsulatus OX=5037 GN=I7I52_12710 PE=4 SV=1	A0A8H7YC40	I7I52_12710	53 kDa	true	unknown	0	0	0	0.99172	0
577.2	true	Empty	TRAF-type zinc finger protein OS=Histoplasma ohiense OX=2902605 GN=I7I48_04239 PE=4 SV=1	A0A8H7YML0	I7I48_04239	53 kDa	true	unknown	0	0	1.6676	0	0
578	true	Empty	Cluster of ADP-ribosylation factor OS=Ajellomyces capsulatus (strain G186AR / H82 / ATCC MYA-2454 / RMSCC 2432) OX=447093 GN=HCBG_05133 PE=3 SV=1 (C0NPQ3)	C0NPQ3 [3]	HCBG_05133	20 kDa	true	unknown	0	1.369	0	0	0
578.1	true	Empty	ADP-ribosylation factor OS=Ajellomyces capsulatus (strain G186AR / H82 / ATCC MYA-2454 / RMSCC 2432) OX=447093 GN=HCBG_05133 PE=3 SV=1	C0NPQ3 (+1)	HCBG_05133	20 kDa	true	unknown	0	1.369	0	0	0
578.2	true	Empty	ADP-ribosylation factor OS=Ajellomyces capsulatus OX=5037 GN=I7I51_08300 PE=3 SV=1	A0A8A1M0B6	I7I51_08300	23 kDa	true	unknown	0	1.369	0	0	0
579	true	Empty	HNH nuclease domain-containing protein OS=Ajellomyces capsulatus OX=5037 GN=I7I51_02576 PE=4 SV=1	A0A8A1MDP8	I7I51_02576	32 kDa	true	unknown	0.72512	0	1.6676	0.98915	0
580	true	Empty	Cluster of Uncharacterized protein OS=Ajellomyces capsulatus (strain H143) OX=544712 GN=HCDG_01739 PE=4 SV=1 (C6H5N8)	C6H5N8 [2]	HCDG_01739	103 kDa	true	unknown	0	0	1.7444	0	0
580.1	true	Empty	Uncharacterized protein OS=Ajellomyces capsulatus (strain H143) OX=544712 GN=HCDG_01739 PE=4 SV=1	C6H5N8	HCDG_01739	103 kDa	true	unknown	0	0	1.7444	0	0
580.2	true	Empty	Uncharacterized protein OS=Ajellomyces capsulatus OX=5037 GN=I7I52_08821 PE=4 SV=1	A0A8H7Z019	I7I52_08821	112 kDa	true	unknown	0	0	1.7444	0	0
581	true	Empty	Uncharacterized protein OS=Histoplasma ohiense OX=2902605 GN=I7I48_02871 PE=4 SV=1	A0A8H7YCD6	I7I48_02871	14 kDa		unknown	0.74708	0.69003	0	0	0
582	true	Empty	Cluster of Beta-glucosidase OS=Ajellomyces capsulatus OX=5037 GN=I7I51_07156 PE=3 SV=1 (A0A8A1MK89)	A0A8A1MK89 [3]	I7I51_07156	108 kDa	true	unknown	0	0	1.6676	0	0.683
582.1	true	Empty	Beta-glucosidase OS=Ajellomyces capsulatus OX=5037 GN=I7I51_07156 PE=3 SV=1	A0A8A1MK89	I7I51_07156	108 kDa	true	unknown	0	0	0	0	0.683
582.2	true	Empty	Beta-glucosidase OS=Ajellomyces capsulatus (strain H143) OX=544712 GN=HCDG_04216 PE=3 SV=1	C6HDD5	HCDG_04216	103 kDa	true	unknown	0	0	1.6676	0	0.683
582.3	true	Empty	Beta-glucosidase OS=Ajellomyces capsulatus (strain G186AR / H82 / ATCC MYA-2454 / RMSCC 2432) OX=447093 GN=HCBG_05975 PE=3 SV=1	C0NS45	HCBG_05975	108 kDa	true	unknown	0	0	0	0	0
583	true	Empty	Cluster of Type I ribosomal protein arginine N-methytransferase Rmt3 OS=Ajellomyces capsulatus (strain H88) OX=544711 GN=RMT3 PE=4 SV=1 (F0UAB0)	F0UAB0 [5]	RMT3	63 kDa	true	unknown	0	1.369	0	0	0
583.1	true	Empty	Type I ribosomal protein arginine N-methytransferase Rmt3 OS=Ajellomyces capsulatus (strain H88) OX=544711 GN=RMT3 PE=4 SV=1	F0UAB0	RMT3	63 kDa	true	unknown	0	1.369	0	0	0
583.2	true	Empty	Type I ribosomal protein arginine N-methytransferase Rmt3 OS=Ajellomyces capsulatus (strain H143) OX=544712 GN=HCDG_03689 PE=4 SV=1	C6HCE0	HCDG_03689	63 kDa	true	unknown	0	1.369	0	0	0
583.3	true	Empty	Type I ribosomal protein arginine N-methytransferase Rmt3 OS=Histoplasma ohiense OX=2902605 GN=RMT3 PE=4 SV=1	A0A8H7Z472	RMT3	63 kDa	true	unknown	0	0	0	0	0
583.4	true	Empty	Methyltransferase domain-containing protein OS=Ajellomyces capsulatus (strain NAm1 / WU24) OX=2059318 GN=HCAG_06676 PE=4 SV=1	A6R8N5	HCAG_06676	60 kDa	true	unknown	0	0	0	0	0
583.5	true	Empty	Type I ribosomal protein arginine N-methytransferase Rmt3 OS=Ajellomyces capsulatus (strain G186AR / H82 / ATCC MYA-2454 / RMSCC 2432) OX=447093 GN=HCBG_03917 PE=4 SV=1	C0NL87	HCBG_03917	63 kDa	true	unknown	0	0	0	0	0
584	true	Empty	Uncharacterized protein OS=Histoplasma ohiense OX=2902605 GN=I7I48_01282 PE=4 SV=1	A0A8H7YZC5	I7I48_01282	11 kDa		unknown	0	0	0	0	0
585	true	Empty	Cluster of Large subunit ribosomal protein L3 OS=Ajellomyces capsulatus OX=5037 GN=RPL3 PE=3 SV=1 (A0A8H7Z2B0)	A0A8H7Z2B0 [3]	RPL3	44 kDa	true	unknown	0	0.679	0	0	0.64924
585.1	true	Empty	Large subunit ribosomal protein L3 OS=Ajellomyces capsulatus OX=5037 GN=RPL3 PE=3 SV=1	A0A8H7Z2B0 (+1)	RPL3	44 kDa	true	unknown	0	0.679	0	0	0.64924
585.2	true	Empty	Large subunit ribosomal protein L3 OS=Ajellomyces capsulatus OX=5037 GN=RPL3 PE=3 SV=1	A0A8A1MAG0	RPL3	39 kDa	true	unknown	0	0	0	0	0
586	true	Empty	Proteasome subunit beta OS=Ajellomyces capsulatus (strain G186AR / H82 / ATCC MYA-2454 / RMSCC 2432) OX=447093 GN=HCBG_06077 PE=3 SV=1	C0NSE7	HCBG_06077	31 kDa		unknown	0.72512	0	0	0	0
587	true	Empty	Cluster of Cell polarity protein SpaA OS=Ajellomyces capsulatus (strain H88) OX=544711 GN=SPA1 PE=4 SV=1 (A0A8A1LTC5)	A0A8A1LTC5 [3]	SPA1	120 kDa	true	unknown	0	0.679	0	0	0.683
587.1	true	Empty	Cell polarity protein SpaA OS=Ajellomyces capsulatus (strain H88) OX=544711 GN=SPA1 PE=4 SV=1	A0A8A1LTC5	SPA1	120 kDa	true	unknown	0	0.679	0	0	0.683
587.2	true	Empty	GIT Spa2 homology (SHD) domain-containing protein OS=Ajellomyces capsulatus (strain G186AR / H82 / ATCC MYA-2454 / RMSCC 2432) OX=447093 GN=HCBG_00410 PE=4 SV=1	C0NBB4	HCBG_00410	105 kDa	true	unknown	0	0.679	0	0	0.683
587.3	true	Empty	GIT Spa2 homology (SHD) domain-containing protein OS=Ajellomyces capsulatus (strain H88) OX=544711 GN=HCEG_05137 PE=4 SV=1	F0UKD5	HCEG_05137	109 kDa	true	unknown	0	0	0	0	0
588	true	Empty	Protein kinase OS=Ajellomyces capsulatus (strain H88) OX=544711 GN=I7I53_10979 PE=3 SV=1	A0A8A1L893 (+1)	I7I53_10979	45 kDa		unknown	0	0.679	0	0	0.64924
589	true	Empty	MRC1-like domain-containing protein OS=Ajellomyces capsulatus OX=5037 GN=I7I51_05795 PE=4 SV=1	A0A8A1M3G3 (+1)	I7I51_05795	164 kDa	true	unknown	0	0	1.7444	0	0.683
590	true	Empty	Histone H1 OS=Histoplasma ohiense OX=2902605 GN=HHO1 PE=3 SV=1	A0A8H7YHH9 (+1)	HHO1	21 kDa		unknown	0.72512	0	1.7444	0	0
591	true	Empty	Uncharacterized protein OS=Ajellomyces capsulatus (strain G186AR / H82 / ATCC MYA-2454 / RMSCC 2432) OX=447093 GN=HCBG_01160 PE=4 SV=1	C0NDG4	HCBG_01160	18 kDa		unknown	0	0	1.7444	0	0
592	true	Empty	Cluster of Ribosome assembly protein RRB1 OS=Histoplasma ohiense OX=2902605 GN=RRB1 PE=4 SV=1 (A0A8H7Z2P8)	A0A8H7Z2P8 [3]	RRB1	54 kDa	true	unknown	0	0.679	0	0	1.3322
592.1	true	Empty	Ribosome assembly protein RRB1 OS=Histoplasma ohiense OX=2902605 GN=RRB1 PE=4 SV=1	A0A8H7Z2P8	RRB1	54 kDa	true	unknown	0	0.679	0	0	1.3322
592.2	true	Empty	Ribosome assembly protein RRB1 OS=Ajellomyces capsulatus (strain H143) OX=544712 GN=HCDG_07969 PE=4 SV=1	C6HP38 (+1)	HCDG_07969	54 kDa	true	unknown	0	0	0	0	1.3322
593	true	Empty	Chitin synthesis regulation, congo red resistance, RCR protein OS=Ajellomyces capsulatus OX=5037 GN=I7I52_10532 PE=4 SV=1	A0A8H7YXU9 (+2)	I7I52_10532	18 kDa		unknown	0	0	0	2.97	0
594	true	Empty	Cluster of Nuclear RNA binding protein OS=Ajellomyces capsulatus (strain H88) OX=544711 GN=HCEG_02504 PE=4 SV=1 (F0UCL3)	F0UCL3 [3]	HCEG_02504	90 kDa	true	unknown	0	0	0	0.99172	0.64924
594.1	true	Empty	Nuclear RNA binding protein OS=Ajellomyces capsulatus (strain H88) OX=544711 GN=HCEG_02504 PE=4 SV=1	F0UCL3	HCEG_02504	90 kDa	true	unknown	0	0	0	0.99172	0.64924
594.2	true	Empty	Nuclear RNA binding protein OS=Ajellomyces capsulatus OX=5037 GN=I7I52_09744 PE=4 SV=1	A0A8H8D3E8 (+1)	I7I52_09744	90 kDa	true	unknown	0	0	0	0	0.64924
595	true	Empty	40S ribosomal protein S22 OS=Histoplasma ohiense OX=2902605 GN=RPS22 PE=3 SV=1	A0A8H8D4A7 (+1)	RPS22	15 kDa		unknown	0	0	0	0	0.64924
596	true	Empty	Thioredoxin-like_fold domain-containing protein OS=Ajellomyces capsulatus (strain H143) OX=544712 GN=HCDG_05328 PE=4 SV=1	C6HFY8	HCDG_05328	22 kDa		unknown	0	0	0	0	0.683
597	true	Empty	Phosphotransferase enzyme family protein OS=Ajellomyces capsulatus (strain H143) OX=544712 GN=HCDG_09515 PE=4 SV=1	C6HTI6	HCDG_09515	39 kDa		unknown	0	0	1.7444	0	0
598	true	Empty	Uncharacterized protein OS=Ajellomyces capsulatus (strain NAm1 / WU24) OX=2059318 GN=HCAG_04932 PE=4 SV=1	A6R5M4	HCAG_04932	6 kDa		unknown	0	0	1.7444	0	0
599	true	Empty	Cluster of NADH-ubiquinone oxidoreductase OS=Ajellomyces capsulatus OX=5037 GN=I7I51_02218 PE=3 SV=1 (A0A8A1M928)	A0A8A1M928 [3]	I7I51_02218	83 kDa	true	unknown	0	0	0	0	0.683
599.1	true	Empty	NADH-ubiquinone oxidoreductase OS=Ajellomyces capsulatus OX=5037 GN=I7I51_02218 PE=3 SV=1	A0A8A1M928 (+1)	I7I51_02218	83 kDa	true	unknown	0	0	0	0	0.683
599.2	true	Empty	NADH-ubiquinone oxidoreductase OS=Ajellomyces capsulatus (strain H88) OX=544711 GN=HCEG_07475 PE=3 SV=1	F0UQT3	HCEG_07475	83 kDa	true	unknown	0	0	0	0	0.683
600	true	Empty	MYG1 protein OS=Ajellomyces capsulatus (strain H88) OX=544711 GN=I7I53_01898 PE=3 SV=1	A0A8A1LKB0	I7I53_01898	41 kDa		unknown	0	0.69003	0	0	0
601	true	Empty	Copper-transporting ATPase OS=Ajellomyces capsulatus OX=5037 GN=I7I52_03017 PE=3 SV=1	A0A8H8D7M8	I7I52_03017	130 kDa		unknown	0	0	0	0	1.2985
602	true	Empty	26S proteasome non-ATPase regulatory subunit 13 OS=Ajellomyces capsulatus (strain H88) OX=544711 GN=RPN9 PE=3 SV=1	F0U7W7	RPN9	43 kDa		unknown	0	0	0	0	1.3322
603	true	Empty	Mitochondrial thiamine pyrophosphate carrier 1 OS=Ajellomyces capsulatus (strain G186AR / H82 / ATCC MYA-2454 / RMSCC 2432) OX=447093 GN=HCBG_01375 PE=3 SV=1	C0NEQ9	HCBG_01375	34 kDa		unknown	0	1.369	0	0	0
604	true	Empty	Uncharacterized protein OS=Ajellomyces capsulatus (strain G186AR / H82 / ATCC MYA-2454 / RMSCC 2432) OX=447093 GN=HCBG_01991 PE=4 SV=1	C0NDP8	HCBG_01991	76 kDa		unknown	0	0	0	0.99172	0
605	true	Empty	Cluster of 2-dehydropantoate 2-reductase OS=Ajellomyces capsulatus (strain NAm1 / WU24) OX=2059318 GN=HCAG_05062 PE=4 SV=1 (A6R604)	A6R604 [3]	HCAG_05062	81 kDa	true	unknown	0	0	0	0.99172	0
605.1	true	Empty	2-dehydropantoate 2-reductase OS=Ajellomyces capsulatus (strain NAm1 / WU24) OX=2059318 GN=HCAG_05062 PE=4 SV=1	A6R604	HCAG_05062	81 kDa	true	unknown	0	0	0	0.99172	0
605.2	true	Empty	2-dehydropantoate 2-reductase OS=Ajellomyces capsulatus (strain H88) OX=544711 GN=HCEG_09097 PE=4 SV=1	F0UVF5	HCEG_09097	81 kDa	true	unknown	0	0	0	0.99172	0
605.3	true	Empty	Meiotically up-regulated gene 72 protein OS=Ajellomyces capsulatus OX=5037 GN=I7I52_01265 PE=4 SV=1	A0A8H8D884	I7I52_01265	81 kDa	true	unknown	0	0	0	0	0
606	true	Empty	Ran-specific GTPase-activating protein OS=Ajellomyces capsulatus (strain G186AR / H82 / ATCC MYA-2454 / RMSCC 2432) OX=447093 GN=HCBG_01701 PE=4 SV=1	C0NFN5	HCBG_01701	29 kDa		unknown	0.72512	0	0	0	0
607	true	Empty	Importin subunit alpha OS=Ajellomyces capsulatus OX=5037 GN=SRP1 PE=3 SV=1	A0A8H7YF47 (+2)	SRP1	61 kDa		unknown	0	0.69003	0	0	0.64924
608	true	Empty	Origin recognition complex subunit 1 OS=Ajellomyces capsulatus OX=5037 GN=ORC1 PE=3 SV=1	A0A8H8D3R0	ORC1	92 kDa		unknown	0	0.69003	0	0	0
609	true	Empty	Fungal-type protein kinase domain-containing protein OS=Ajellomyces capsulatus (strain H88) OX=544711 GN=HCEG_02127 PE=4 SV=1	F0UAP6	HCEG_02127	87 kDa	true	unknown	0	0.69003	0	0	0
610	true	Empty	Cluster of Phospholipase OS=Histoplasma ohiense OX=2902605 GN=PLD1 PE=3 SV=1 (A0A8H8D4D0)	A0A8H8D4D0 [3]	PLD1	120 kDa	true	unknown	0	0	0	0	0
610.1	true	Empty	Phospholipase OS=Histoplasma ohiense OX=2902605 GN=PLD1 PE=3 SV=1	A0A8H8D4D0	PLD1	120 kDa	true	unknown	0	0	0	0	0
610.2	true	Empty	Phospholipase OS=Ajellomyces capsulatus OX=5037 GN=PLD1 PE=3 SV=1	A0A8H7YJZ8	PLD1	121 kDa	true	unknown	0	0	0	0	0
610.3	true	Empty	Phospholipase OS=Ajellomyces capsulatus (strain H88) OX=544711 GN=HCEG_03061 PE=3 SV=1	F0UB92	HCEG_03061	124 kDa	true	unknown	0	0	0	0	0
611	true	Empty	Uncharacterized protein OS=Ajellomyces capsulatus (strain H88) OX=544711 GN=I7I53_10856 PE=4 SV=1	A0A8A1L758	I7I53_10856	8 kDa		unknown	0.72512	0	0	0	0
612	true	Empty	Uncharacterized protein OS=Ajellomyces capsulatus OX=5037 GN=I7I52_05946 PE=4 SV=1	A0A8H7YSZ7	I7I52_05946	24 kDa		unknown	0	0	0	0	0
613	true	Empty	Cluster of PH domain-containing protein OS=Histoplasma ohiense OX=2902605 GN=I7I48_10614 PE=4 SV=1 (A0A8H7YKS9)	A0A8H7YKS9 [4]	I7I48_10614	54 kDa	true	unknown	0	1.369	0	0	0.64924
613.1	true	Empty	PH domain-containing protein OS=Histoplasma ohiense OX=2902605 GN=I7I48_10614 PE=4 SV=1	A0A8H7YKS9	I7I48_10614	54 kDa	true	unknown	0	1.369	0	0	0.64924
613.2	true	Empty	PH domain-containing protein OS=Ajellomyces capsulatus (strain G186AR / H82 / ATCC MYA-2454 / RMSCC 2432) OX=447093 GN=HCBG_03093 PE=4 SV=1	C0NIC1	HCBG_03093	57 kDa	true	unknown	0	1.369	0	0	0.64924
613.3	true	Empty	PH domain-containing protein OS=Ajellomyces capsulatus (strain H88) OX=544711 GN=HCEG_08453 PE=4 SV=1	F0UTL1	HCEG_08453	55 kDa	true	unknown	0	0	0	0	0
613.4	true	Empty	PH domain-containing protein OS=Ajellomyces capsulatus OX=5037 GN=I7I51_07334 PE=4 SV=1	A0A8A1MQZ0	I7I51_07334	57 kDa	true	unknown	0	0	0	0	0
614	true	Empty	Cluster of Uncharacterized protein OS=Ajellomyces capsulatus (strain NAm1 / WU24) OX=2059318 GN=HCAG_07502 PE=4 SV=1 (A6RCZ4)	A6RCZ4 [3]	HCAG_07502	127 kDa	true	unknown	0	0	1.7444	0	0
614.1	true	Empty	Uncharacterized protein OS=Ajellomyces capsulatus (strain NAm1 / WU24) OX=2059318 GN=HCAG_07502 PE=4 SV=1	A6RCZ4	HCAG_07502	127 kDa	true	unknown	0	0	1.7444	0	0
614.2	true	Empty	NACHT and WD40 domain-containing protein OS=Ajellomyces capsulatus (strain H143) OX=544712 GN=HCDG_00509 PE=4 SV=1	C6H1C7	HCDG_00509	186 kDa	true	unknown	0	0	1.7444	0	0
614.3	true	Empty	NACHT and WD domain-containing protein OS=Ajellomyces capsulatus (strain G186AR / H82 / ATCC MYA-2454 / RMSCC 2432) OX=447093 GN=HCBG_08439 PE=4 SV=1	C0NZ59	HCBG_08439	186 kDa	true	unknown	0	0	0	0	0
615	true	Empty	Cluster of Uncharacterized protein OS=Histoplasma ohiense OX=2902605 GN=I7I48_11519 PE=4 SV=1 (A0A8H7YM20)	A0A8H7YM20 [4]	I7I48_11519	230 kDa	true	unknown	0.74708	0	0	0	0
615.1	true	Empty	Uncharacterized protein OS=Histoplasma ohiense OX=2902605 GN=I7I48_11519 PE=4 SV=1	A0A8H7YM20	I7I48_11519	230 kDa	true	unknown	0.74708	0	0	0	0
615.2	true	Empty	Uncharacterized protein OS=Ajellomyces capsulatus (strain H143) OX=544712 GN=HCDG_02393 PE=4 SV=1	C6H7J2	HCDG_02393	172 kDa	true	unknown	0	0	0	0	0
615.3	true	Empty	Uncharacterized protein OS=Ajellomyces capsulatus (strain H88) OX=544711 GN=HCEG_02243 PE=4 SV=1	F0UBB9	HCEG_02243	226 kDa	true	unknown	0	0	0	0	0
615.4	true	Empty	Uncharacterized protein OS=Ajellomyces capsulatus OX=5037 GN=I7I51_05561 PE=4 SV=1	A0A8A1M2T7	I7I51_05561	227 kDa	true	unknown	0	0	0	0	0
616	true	Empty	Cluster of Calmodulin-binding protein Sha1 OS=Ajellomyces capsulatus (strain H88) OX=544711 GN=SHA1 PE=4 SV=1 (F0UHS3)	F0UHS3 [2]	SHA1	122 kDa	true	unknown	0	0	0	0.99172	0
616.1	true	Empty	Calmodulin-binding protein Sha1 OS=Ajellomyces capsulatus (strain H88) OX=544711 GN=SHA1 PE=4 SV=1	F0UHS3	SHA1	122 kDa	true	unknown	0	0	0	0.99172	0
616.2	true	Empty	Calmodulin-binding protein Sha1 OS=Ajellomyces capsulatus (strain NAm1 / WU24) OX=2059318 GN=HCAG_04837 PE=4 SV=1	A6R5C9	HCAG_04837	120 kDa	true	unknown	0	0	0	0	0
617	true	Empty	Eukaryotic peptide chain release factor GTP-binding subunit OS=Ajellomyces capsulatus (strain G186AR / H82 / ATCC MYA-2454 / RMSCC 2432) OX=447093 GN=HCBG_05916 PE=3 SV=1	C0NRY6	HCBG_05916	78 kDa		unknown	0	1.369	0	0	0
618	true	Empty	Cluster of Ribosomal RNA-processing protein 8 OS=Ajellomyces capsulatus OX=5037 GN=RRP8 PE=3 SV=1 (A0A8H7Z9U6)	A0A8H7Z9U6 [2]	RRP8	58 kDa	true	unknown	0	0	1.6676	0.98915	0
618.1	true	Empty	Ribosomal RNA-processing protein 8 OS=Ajellomyces capsulatus OX=5037 GN=RRP8 PE=3 SV=1	A0A8H7Z9U6	RRP8	58 kDa	true	unknown	0	0	1.6676	0.98915	0
618.2	true	Empty	Ribosomal RNA-processing protein 8 OS=Ajellomyces capsulatus (strain NAm1 / WU24) OX=2059318 GN=HCAG_07120 PE=3 SV=1	A6RBW2	HCAG_07120	41 kDa	true	unknown	0	0	1.6676	0.98915	0
619	true	Empty	Mannose-1-phosphate guanyltransferase OS=Ajellomyces capsulatus (strain NAm1 / WU24) OX=2059318 GN=HCAG_05711 PE=3 SV=1	A6R9S3	HCAG_05711	57 kDa		unknown	0	0.69003	0	0	1.3322
620	true	Empty	Mitochondrial resolvase Ydc2 catalytic domain-containing protein OS=Ajellomyces capsulatus (strain NAm1 / WU24) OX=2059318 GN=HCAG_05573 PE=4 SV=1	A6R7G5	HCAG_05573	40 kDa		unknown	0.74708	0	1.6676	0.99172	0
621	true	Empty	Uncharacterized protein OS=Histoplasma ohiense OX=2902605 GN=I7I48_09153 PE=4 SV=1	A0A8H7YHP2	I7I48_09153	46 kDa		unknown	0	0	0	1.9809	0
622	true	Empty	Oxidase OS=Ajellomyces capsulatus (strain H88) OX=544711 GN=HCEG_03867 PE=3 SV=1	F0UEC2	HCEG_03867	49 kDa		unknown	0	0	1.7444	0.99172	0
623	true	Empty	Cluster of DNA mismatch repair protein OS=Histoplasma ohiense OX=2902605 GN=I7I48_01096 PE=3 SV=1 (A0A8H8D498)	A0A8H8D498 [4]	I7I48_01096	129 kDa	true	unknown	0.72512	0	0	0	0
623.1	true	Empty	DNA mismatch repair protein OS=Histoplasma ohiense OX=2902605 GN=I7I48_01096 PE=3 SV=1	A0A8H8D498	I7I48_01096	129 kDa	true	unknown	0.72512	0	0	0	0
623.2	true	Empty	DNA mismatch repair protein MSH3 OS=Ajellomyces capsulatus (strain H88) OX=544711 GN=HCEG_03223 PE=3 SV=1	F0UCB5	HCEG_03223	129 kDa	true	unknown	0	0	0	0	0
623.3	true	Empty	DNA mismatch repair protein MSH3 OS=Ajellomyces capsulatus OX=5037 GN=I7I52_08674 PE=3 SV=1	A0A8H7YH35	I7I52_08674	128 kDa	true	unknown	0	0	0	0	0
623.4	true	Empty	DNA mismatch repair protein MSH3 OS=Ajellomyces capsulatus (strain H143) OX=544712 GN=HCDG_03350 PE=3 SV=1	C6HBF1	HCDG_03350	123 kDa	true	unknown	0	0	0	0	0
624	true	Empty	Cluster of Structure-specific endonuclease subunit SLX1 OS=Histoplasma ohiense OX=2902605 GN=SLX1 PE=3 SV=1 (A0A8H8CVU9)	A0A8H8CVU9 [2]	SLX1	48 kDa	true	unknown	0	0.679	0	0	0
624.1	true	Empty	Structure-specific endonuclease subunit SLX1 OS=Histoplasma ohiense OX=2902605 GN=SLX1 PE=3 SV=1	A0A8H8CVU9	SLX1	48 kDa	true	unknown	0	0.679	0	0	0
624.2	true	Empty	Structure-specific endonuclease subunit SLX1 OS=Ajellomyces capsulatus OX=5037 GN=SLX1 PE=3 SV=1	A0A8H7Z9I4	SLX1	47 kDa	true	unknown	0	0	0	0	0
625	true	Empty	Uncharacterized protein OS=Ajellomyces capsulatus OX=5037 GN=I7I52_12072 PE=4 SV=1	A0A8H7YF89	I7I52_12072	12 kDa		unknown	0	0	0	0	0.683
626	true	Empty	Uncharacterized protein OS=Ajellomyces capsulatus (strain H88) OX=544711 GN=HCEG_03493 PE=4 SV=1	F0UGC5	HCEG_03493	62 kDa		unknown	0.72512	0	0	0	0.683
627	true	Empty	ELI-ag1-like protein OS=Ajellomyces capsulatus OX=5037 GN=ELI1 PE=2 SV=1	Q1HRW5	ELI1	23 kDa		unknown	0	0	0	0	1.3322
628	true	Empty	Cluster of DNA excision repair protein OS=Ajellomyces capsulatus (strain H143) OX=544712 GN=HCDG_02882 PE=4 SV=1 (C6H9K1)	C6H9K1 [3]	HCDG_02882	112 kDa	true	unknown	0	0.679	0	0.98915	0
628.1	true	Empty	DNA excision repair protein OS=Ajellomyces capsulatus (strain H143) OX=544712 GN=HCDG_02882 PE=4 SV=1	C6H9K1	HCDG_02882	112 kDa	true	unknown	0	0.679	0	0.98915	0
628.2	true	Empty	CHR9/SNF2/SWI2 OS=Histoplasma ohiense OX=2902605 GN=RAD26 PE=4 SV=1	A0A8H7YI02	RAD26	117 kDa	true	unknown	0	0	0	0	0
628.3	true	Empty	CHR9/SNF2/SWI2 OS=Ajellomyces capsulatus OX=5037 GN=RAD26 PE=4 SV=1	A0A8H7YF58	RAD26	118 kDa	true	unknown	0	0	0	0	0
629	true	Empty	Cluster of glutamine--tRNA ligase OS=Ajellomyces capsulatus (strain H88) OX=544711 GN=HCEG_07590 PE=3 SV=1 (F0UR48)	F0UR48 [3]	HCEG_07590	138 kDa	true	unknown	0	0.69003	0	0	0
629.1	true	Empty	glutamine--tRNA ligase OS=Ajellomyces capsulatus (strain H88) OX=544711 GN=HCEG_07590 PE=3 SV=1	F0UR48	HCEG_07590	138 kDa	true	unknown	0	0.69003	0	0	0
629.2	true	Empty	glutamine--tRNA ligase OS=Histoplasma ohiense OX=2902605 GN=GLN4 PE=3 SV=1	A0A8H7YDF8	GLN4	74 kDa	true	unknown	0	0	0	0	0
629.3	true	Empty	glutamine--tRNA ligase OS=Ajellomyces capsulatus (strain NAm1 / WU24) OX=2059318 GN=HCAG_08250 PE=3 SV=1	A6RF34	HCAG_08250	74 kDa	true	unknown	0	0	0	0	0
630	true	Empty	GTP binding protein OS=Ajellomyces capsulatus OX=5037 GN=BUD4 PE=4 SV=1	A0A8H7Z7W5	BUD4	158 kDa		unknown	0	0	0	0	0.64924
631	true	Empty	Amidase OS=Histoplasma ohiense OX=2902605 GN=I7I48_09307 PE=4 SV=1	A0A8H7YCH4	I7I48_09307	65 kDa		unknown	0	1.369	0	0	0
632	true	Empty	Cluster of Pre-mRNA-splicing factor brr2 OS=Ajellomyces capsulatus (strain G186AR / H82 / ATCC MYA-2454 / RMSCC 2432) OX=447093 GN=HCBG_01833 PE=4 SV=1 (C0NG17)	C0NG17 [5]	HCBG_01833	328 kDa	true	unknown	0	0.69003	0	0	0
632.1	true	Empty	Pre-mRNA-splicing factor brr2 OS=Ajellomyces capsulatus (strain G186AR / H82 / ATCC MYA-2454 / RMSCC 2432) OX=447093 GN=HCBG_01833 PE=4 SV=1	C0NG17	HCBG_01833	328 kDa	true	unknown	0	0.69003	0	0	0
632.2	true	Empty	Pre-mRNA splicing helicase brr2 OS=Histoplasma ohiense OX=2902605 GN=BRR21 PE=4 SV=1	A0A8H7YYQ9	BRR21	251 kDa	true	unknown	0	0	0	0	0
632.3	true	Empty	Pre-mRNA-splicing factor OS=Ajellomyces capsulatus (strain H88) OX=544711 GN=HCEG_03878 PE=4 SV=1	F0UED3	HCEG_03878	333 kDa	true	unknown	0	0	0	0	0
632.4	true	Empty	Oligopeptidase OS=Ajellomyces capsulatus (strain H143) OX=544712 GN=HCDG_06974 PE=4 SV=1	C6HL93	HCDG_06974	138 kDa	true	unknown	0	0.69003	0	0	0
632.5	true	Empty	Uncharacterized protein OS=Ajellomyces capsulatus (strain NAm1 / WU24) OX=2059318 GN=HCAG_02755 PE=4 SV=1	A6QZE8	HCAG_02755	181 kDa	true	unknown	0	0	0	0	0
633	true	Empty	AP complex subunit beta OS=Ajellomyces capsulatus OX=5037 GN=I7I51_04219 PE=3 SV=1	A0A8A1MC16	I7I51_04219	78 kDa		unknown	0	0.69003	0	0	0
634	true	Empty	Cytochrome b5 heme-binding domain-containing protein OS=Ajellomyces capsulatus (strain NAm1 / WU24) OX=2059318 GN=HCAG_05837 PE=3 SV=1	A6RA49	HCAG_05837	53 kDa	true	unknown	0	0	0	0.99172	0
635	true	Empty	Uncharacterized protein OS=Ajellomyces capsulatus (strain NAm1 / WU24) OX=2059318 GN=HCAG_05069 PE=4 SV=1	A6R611	HCAG_05069	43 kDa		unknown	0	2.048	0	0	0
636	true	Empty	Acetoacetyl-CoA reductase OS=Ajellomyces capsulatus OX=5037 GN=FOX2 PE=3 SV=1	A0A8A1ME73	FOX2	97 kDa		unknown	0	1.369	0	0	0
637	true	Empty	Dicer-like protein OS=Histoplasma ohiense OX=2902605 GN=I7I48_08319 PE=3 SV=1	A0A8H8CT91	I7I48_08319	168 kDa		unknown	0	0	1.6676	0	0
638	true	Empty	Anaphase-promoting complex subunit 5 OS=Ajellomyces capsulatus (strain H143) OX=544712 GN=HCDG_07545 PE=3 SV=1	C6HLS6	HCDG_07545	109 kDa	true	unknown	0.74708	0.679	0	0	0
639	true	Empty	Golgi apyrase OS=Histoplasma ohiense OX=2902605 GN=I7I48_04084 PE=3 SV=1	A0A8H7YM55	I7I48_04084	86 kDa	true	unknown	0	0	0	0	0.64924
640	true	Empty	Uncharacterized protein OS=Ajellomyces capsulatus (strain H88) OX=544711 GN=I7I53_08141 PE=4 SV=1	A0A8A1LDL0	I7I53_08141	14 kDa		unknown	0.74708	0.679	0	0	0
641	true	Empty	Cluster of DNA/pantothenate metabolism flavoprotein OS=Histoplasma ohiense OX=2902605 GN=I7I48_07164 PE=3 SV=1 (A0A8H7YSU2)	A0A8H7YSU2 [4]	I7I48_07164	47 kDa	true	unknown	0	0.679	0	0	0.64924
641.1	true	Empty	DNA/pantothenate metabolism flavoprotein OS=Histoplasma ohiense OX=2902605 GN=I7I48_07164 PE=3 SV=1	A0A8H7YSU2	I7I48_07164	47 kDa	true	unknown	0	0.679	0	0	0.64924
641.2	true	Empty	DNA/pantothenate metabolism flavoprotein OS=Ajellomyces capsulatus OX=5037 GN=I7I51_01114 PE=3 SV=1	A0A8A1MHK5 (+1)	I7I51_01114	47 kDa	true	unknown	0	0	0	0	0
641.3	true	Empty	DNA/pantothenate metabolism flavoprotein OS=Ajellomyces capsulatus (strain H143) OX=544712 GN=HCDG_01333 PE=3 SV=1	C6H412	HCDG_01333	47 kDa	true	unknown	0	0	0	0	0.64924
642	true	Empty	Cluster of Uncharacterized protein OS=Ajellomyces capsulatus (strain H88) OX=544711 GN=HCEG_09206 PE=4 SV=1 (F0UVR4)	F0UVR4 [2]	HCEG_09206	109 kDa	true	unknown	0	0	1.6676	0	0
642.1	true	Empty	Uncharacterized protein OS=Ajellomyces capsulatus (strain H88) OX=544711 GN=HCEG_09206 PE=4 SV=1	F0UVR4	HCEG_09206	109 kDa	true	unknown	0	0	1.6676	0	0
642.2	true	Empty	Uncharacterized protein OS=Ajellomyces capsulatus OX=5037 GN=I7I52_08849 PE=4 SV=1	A0A8H8D237	I7I52_08849	23 kDa	true	unknown	0	0	1.6676	0	0
643	true	Empty	Alcohol dehydrogenase OS=Ajellomyces capsulatus (strain G186AR / H82 / ATCC MYA-2454 / RMSCC 2432) OX=447093 GN=HCBG_00296 PE=4 SV=1	C0NB00	HCBG_00296	37 kDa		unknown	0	0.679	0	0	0
644	true	Empty	Cluster of AMP-dependent synthetase/ligase domain-containing protein OS=Ajellomyces capsulatus (strain NAm1 / WU24) OX=2059318 GN=HCAG_06387 PE=4 SV=1 (A6R7U6)	A6R7U6 [2]	HCAG_06387	77 kDa	true	unknown	0	0.679	0	0	0
644.1	true	Empty	AMP-dependent synthetase/ligase domain-containing protein OS=Ajellomyces capsulatus (strain NAm1 / WU24) OX=2059318 GN=HCAG_06387 PE=4 SV=1	A6R7U6	HCAG_06387	77 kDa	true	unknown	0	0.679	0	0	0
644.2	true	Empty	Lysergyl peptide synthetase LpsB, NRPS-like enzyme OS=Ajellomyces capsulatus OX=5037 GN=I7I52_08630 PE=4 SV=1	A0A8H8CVL1	I7I52_08630	93 kDa	true	unknown	0	0	0	0	0
645	true	Empty	Cluster of DNA mismatch repair protein MSH3 OS=Ajellomyces capsulatus (strain NAm1 / WU24) OX=2059318 GN=HCAG_05457 PE=3 SV=1 (A6R749)	A6R749 [2]	HCAG_05457	114 kDa	true	unknown	0	0	0	0.98915	0
645.1	true	Empty	DNA mismatch repair protein MSH3 OS=Ajellomyces capsulatus (strain NAm1 / WU24) OX=2059318 GN=HCAG_05457 PE=3 SV=1	A6R749	HCAG_05457	114 kDa	true	unknown	0	0	0	0.98915	0
645.2	true	Empty	DNA mismatch repair protein MSH3 OS=Ajellomyces capsulatus (strain G186AR / H82 / ATCC MYA-2454 / RMSCC 2432) OX=447093 GN=HCBG_02493 PE=3 SV=1	C0NGM1	HCBG_02493	106 kDa	true	unknown	0	0	0	0.98915	0
646	true	Empty	Proteasome complex subunit Rpn13 ubiquitin receptor family protein OS=Ajellomyces capsulatus OX=5037 GN=RPN13 PE=4 SV=1	A0A8A1M511	RPN13	40 kDa		unknown	0	1.369	0	0	0
647	true	Empty	Eukaryotic translation initiation factor 3 subunit C OS=Ajellomyces capsulatus (strain H88) OX=544711 GN=NIP1 PE=3 SV=1	A0A8A1L5U8 (+2)	NIP1	97 kDa		unknown	0	0	0	0	0.683
648	true	Empty	Uncharacterized protein OS=Ajellomyces capsulatus OX=5037 GN=I7I52_12495 PE=4 SV=1	A0A8H7YFZ0	I7I52_12495	22 kDa		unknown	0	0	0	2.9726	0
649	true	Empty	HNH nuclease domain-containing protein OS=Ajellomyces capsulatus (strain NAm1 / WU24) OX=2059318 GN=HCAG_02548 PE=4 SV=1	A6QYU1	HCAG_02548	38 kDa		unknown	0	0.679	0	0	0
650	true	Empty	Small G-beta protein GPB (Fragment) OS=Ajellomyces capsulatus OX=5037 GN=STE4 PE=3 SV=1	A0A8A1MK98 (+1)	STE4	33 kDa		unknown	0	0.679	0	0	0
651	true	Empty	Catabolite repression protein creC OS=Ajellomyces capsulatus OX=5037 GN=I7I52_10927 PE=4 SV=1	A0A8H7Z3A4	I7I52_10927	16 kDa		unknown	0	0	0	0.98915	0
652	true	Empty	Leukotriene A4 hydrolase OS=Ajellomyces capsulatus (strain H88) OX=544711 GN=I7I53_07064 PE=3 SV=1	A0A8A1LFK8	I7I53_07064	44 kDa		unknown	0	0	0	0	0.683
653	true	Empty	Uncharacterized protein OS=Ajellomyces capsulatus (strain H88) OX=544711 GN=HCEG_02057 PE=4 SV=1	F0UA70	HCEG_02057	53 kDa	true	unknown	0	0	0	0.98915	0
654	true	Empty	SNARE docking complex subunit OS=Histoplasma ohiense OX=2902605 GN=SLY1 PE=3 SV=1	A0A8H8CRQ3	SLY1	79 kDa		unknown	0	0.69003	0	0	0
655	true	Empty	3-ketodihydrosphingosine reductase tsc10 OS=Ajellomyces capsulatus (strain H88) OX=544711 GN=TSC10 PE=4 SV=1	A0A8A1LCN8 (+1)	TSC10	43 kDa		unknown	0	0	1.7444	0	0
656	true	Empty	T-complex protein 1 subunit delta OS=Ajellomyces capsulatus OX=5037 GN=CCT4 PE=3 SV=1	A0A8A1MJY6 (+1)	CCT4	57 kDa		unknown	0	0	0	0	0.64924
657	true	Empty	Uncharacterized protein OS=Ajellomyces capsulatus (strain NAm1 / WU24) OX=2059318 GN=HCAG_08464 PE=4 SV=1	A6RFP8	HCAG_08464	27 kDa		unknown	0	0	0	0	0.683
658	true	Empty	Cluster of Rho GTPase activator OS=Ajellomyces capsulatus (strain H143) OX=544712 GN=HCDG_01232 PE=4 SV=1 (C6H3H9)	C6H3H9 [3]	HCDG_01232	90 kDa	true	unknown	0.72512	0	0	0	0
658.1	true	Empty	Rho GTPase activator OS=Ajellomyces capsulatus (strain H143) OX=544712 GN=HCDG_01232 PE=4 SV=1	C6H3H9	HCDG_01232	90 kDa	true	unknown	0.72512	0	0	0	0
658.2	true	Empty	Rho-GTPase-activating protein (Fragment) OS=Ajellomyces capsulatus OX=5037 GN=I7I51_01201 PE=4 SV=1	A0A8A1MJ53	I7I51_01201	67 kDa	true	unknown	0.72512	0	0	0	0
658.3	true	Empty	Rho-GTPase-activating protein OS=Ajellomyces capsulatus (strain G186AR / H82 / ATCC MYA-2454 / RMSCC 2432) OX=447093 GN=HCBG_04379 PE=4 SV=1	C0NLJ9	HCBG_04379	70 kDa	true	unknown	0	0	0	0	0
659	true	Empty	proteasome endopeptidase complex OS=Ajellomyces capsulatus OX=5037 GN=PUP1 PE=4 SV=1	A0A8A1M4A9 (+3)	PUP1	30 kDa		unknown	0	0	0	0.99172	0
660	true	Empty	AP-1 complex subunit mu OS=Ajellomyces capsulatus (strain H88) OX=544711 GN=HCEG_06327 PE=3 SV=1	F0UQB4	HCEG_06327	51 kDa	true	unknown	0	0.69003	0	0	0
661	true	Empty	Uncharacterized protein OS=Ajellomyces capsulatus (strain H143) OX=544712 GN=HCDG_03086 PE=4 SV=1	C6HA55	HCDG_03086	13 kDa		unknown	1.4502	0	0	0	0
662	true	Empty	Glucosaminyltransferase domain-containing protein OS=Ajellomyces capsulatus (strain H88) OX=544711 GN=HCEG_08287 PE=4 SV=1	F0UT45	HCEG_08287	62 kDa		unknown	0	0	0	0	0.683
663	true	Empty	6-phosphogluconate dehydrogenase OS=Ajellomyces capsulatus OX=5037 GN=I7I51_01274 PE=4 SV=1	A0A8A1ME44	I7I51_01274	30 kDa	true	unknown	0	0	0	0	0.683
664	true	Empty	Potassium transport protein OS=Histoplasma ohiense OX=2902605 GN=I7I48_03370 PE=3 SV=1	A0A8H7YI37	I7I48_03370	96 kDa		unknown	0	0	0	0.98915	0
665	true	Empty	Histidine kinase group protein OS=Ajellomyces capsulatus (strain H143) OX=544712 GN=HCDG_05320 PE=4 SV=1	C6HFY0	HCDG_05320	80 kDa		unknown	0	0	0	0	0.683
666	true	Empty	Dynamin family protein OS=Ajellomyces capsulatus (strain H88) OX=544711 GN=HCEG_08520 PE=4 SV=1	F0UTS8	HCEG_08520	92 kDa	true	unknown	0.72512	0	0	0	0
667	true	Empty	40S ribosomal protein S14 OS=Ajellomyces capsulatus (strain H143) OX=544712 GN=HCDG_05632 PE=3 SV=1	C6HHF1	HCDG_05632	16 kDa		unknown	0	1.358	0	0	0
668	true	Empty	Cluster of Peptide synthetase OS=Ajellomyces capsulatus (strain G186AR / H82 / ATCC MYA-2454 / RMSCC 2432) OX=447093 GN=HCBG_09105 PE=4 SV=1 (C0P125)	C0P125 [2]	HCBG_09105	655 kDa	true	unknown	0	0	0	0	0
668.1	true	Empty	Peptide synthetase OS=Ajellomyces capsulatus (strain G186AR / H82 / ATCC MYA-2454 / RMSCC 2432) OX=447093 GN=HCBG_09105 PE=4 SV=1	C0P125	HCBG_09105	655 kDa	true	unknown	0	0	0	0	0
668.2	true	Empty	Peptide synthetase OS=Ajellomyces capsulatus (strain H88) OX=544711 GN=HCEG_09326 PE=4 SV=1	F0UW34	HCEG_09326	636 kDa	true	unknown	0	0	0	0	0
669	true	Empty	Cluster of 3-phytase (Fragment) OS=Ajellomyces capsulatus OX=5037 GN=I7I51_00673 PE=4 SV=1 (A0A8A1MG81)	A0A8A1MG81 [3]	I7I51_00673	65 kDa	true	unknown	0	0.679	0	0	0
669.1	true	Empty	3-phytase (Fragment) OS=Ajellomyces capsulatus OX=5037 GN=I7I51_00673 PE=4 SV=1	A0A8A1MG81	I7I51_00673	65 kDa	true	unknown	0	0.679	0	0	0
669.2	true	Empty	3-phytase OS=Ajellomyces capsulatus (strain H88) OX=544711 GN=HCEG_01571 PE=4 SV=1	F0U5X4	HCEG_01571	140 kDa	true	unknown	0	0.679	0	0	0
669.3	true	Empty	3-phytase OS=Ajellomyces capsulatus (strain NAm1 / WU24) OX=2059318 GN=HCAG_05515 PE=4 SV=1	A6R7A7	HCAG_05515	59 kDa	true	unknown	0	0	0	0	0
670	true	Empty	Cluster of Nuclear pore complex protein Nup85 OS=Ajellomyces capsulatus (strain NAm1 / WU24) OX=2059318 GN=HCAG_04437 PE=3 SV=1 (A6R479)	A6R479 [2]	HCAG_04437	122 kDa	true	unknown	0.72512	0	0	0	0
670.1	true	Empty	Nuclear pore complex protein Nup85 OS=Ajellomyces capsulatus (strain NAm1 / WU24) OX=2059318 GN=HCAG_04437 PE=3 SV=1	A6R479	HCAG_04437	122 kDa	true	unknown	0.72512	0	0	0	0
670.2	true	Empty	Nuclear pore complex protein Nup85 OS=Histoplasma ohiense OX=2902605 GN=NUP85 PE=3 SV=1	A0A8H8CV36	NUP85	122 kDa	true	unknown	0.72512	0	0	0	0
671	true	Empty	Cluster of DNA ligase OS=Ajellomyces capsulatus (strain H88) OX=544711 GN=HCEG_01097 PE=3 SV=1 (F0U8I5)	F0U8I5 [2]	HCEG_01097	104 kDa	true	unknown	0.72512	0	0	0	0
671.1	true	Empty	DNA ligase OS=Ajellomyces capsulatus (strain H88) OX=544711 GN=HCEG_01097 PE=3 SV=1	F0U8I5	HCEG_01097	104 kDa	true	unknown	0.72512	0	0	0	0
671.2	true	Empty	DNA ligase OS=Ajellomyces capsulatus (strain G186AR / H82 / ATCC MYA-2454 / RMSCC 2432) OX=447093 GN=HCBG_04517 PE=3 SV=1	C0NLY7	HCBG_04517	98 kDa	true	unknown	0.72512	0	0	0	0
672	true	Empty	proline--tRNA ligase OS=Ajellomyces capsulatus (strain G186AR / H82 / ATCC MYA-2454 / RMSCC 2432) OX=447093 GN=HCBG_04497 PE=3 SV=1	C0NLW7	HCBG_04497	67 kDa	true	unknown	0	1.369	0	0	0
673	true	Empty	Cluster of C2 domain-containing protein OS=Ajellomyces capsulatus (strain NAm1 / WU24) OX=2059318 GN=HCAG_04396 PE=4 SV=1 (A6R438)	A6R438 [2]	HCAG_04396	135 kDa	true	unknown	0.74708	0	0	0	0
673.1	true	Empty	C2 domain-containing protein OS=Ajellomyces capsulatus (strain NAm1 / WU24) OX=2059318 GN=HCAG_04396 PE=4 SV=1	A6R438	HCAG_04396	135 kDa	true	unknown	0.74708	0	0	0	0
673.2	true	Empty	C2 domain-containing protein OS=Histoplasma ohiense OX=2902605 GN=I7I48_09414 PE=4 SV=1	A0A8H8CUA4	I7I48_09414	155 kDa	true	unknown	0.74708	0	0	0	0
674	true	Empty	DNA2/NAM7 helicase-like C-terminal domain-containing protein OS=Ajellomyces capsulatus (strain NAm1 / WU24) OX=2059318 GN=HCAG_00657 PE=4 SV=1	A6QTF1	HCAG_00657	35 kDa	true	unknown	0.72512	0	1.6676	0	0
675	true	Empty	Rho GDP dissociation inhibitor OS=Ajellomyces capsulatus (strain H88) OX=544711 GN=HCEG_06643 PE=3 SV=1	F0UMW1	HCEG_06643	23 kDa		unknown	0	0	1.7444	0	0
676	true	Empty	Proteasome subunit alpha type OS=Histoplasma ohiense OX=2902605 GN=I7I48_05681 PE=3 SV=1	A0A8H7YW37	I7I48_05681	28 kDa		unknown	0	0.679	0	0	0
677	true	Empty	40S ribosomal protein S27 OS=Ajellomyces capsulatus (strain G186AR / H82 / ATCC MYA-2454 / RMSCC 2432) OX=447093 GN=HCBG_07701 PE=3 SV=1	C0NXQ7 (+1)	HCBG_07701	9 kDa		unknown	0	0.679	0	0.98915	0
678	true	Empty	Alpha-actinin (Fragment) OS=Ajellomyces capsulatus OX=5037 GN=I7I51_07909 PE=3 SV=1	A0A8A1M116	I7I51_07909	70 kDa		unknown	0	0.69003	0	0	0.683
679	true	Empty	C6 finger domain transcription factor nscR OS=Ajellomyces capsulatus OX=5037 GN=I7I51_04438 PE=4 SV=1	A0A8A1M8F8	I7I51_04438	87 kDa	true	unknown	0.74708	0	0	0	0.683
680	true	Empty	Cell cycle inhibitor Nif1 OS=Ajellomyces capsulatus (strain NAm1 / WU24) OX=2059318 GN=HCAG_04714 PE=4 SV=1	A6R506	HCAG_04714	83 kDa		unknown	0	0.69003	0	0	0.683
681	true	Empty	40S ribosomal protein S21 OS=Ajellomyces capsulatus (strain NAm1 / WU24) OX=2059318 GN=HCAG_04498 PE=3 SV=1	A6R4E0	HCAG_04498	10 kDa		unknown	1.4722	0	0	0	0
682	true	Empty	NADP-dependent mannitol dehydrogenase OS=Ajellomyces capsulatus (strain G186AR / H82 / ATCC MYA-2454 / RMSCC 2432) OX=447093 GN=HCBG_00802 PE=3 SV=1	C0NCF6 (+1)	HCBG_00802	38 kDa		unknown	0	0	0	0	1.3322
683	true	Empty	Cluster of Clathrin heavy chain OS=Ajellomyces capsulatus OX=5037 GN=I7I51_04375 PE=3 SV=1 (A0A8A1M6S1)	A0A8A1M6S1 [2]	I7I51_04375	190 kDa	true	unknown	0	0.679	0	0	0
683.1	true	Empty	Clathrin heavy chain OS=Ajellomyces capsulatus OX=5037 GN=I7I51_04375 PE=3 SV=1	A0A8A1M6S1	I7I51_04375	190 kDa	true	unknown	0	0.679	0	0	0
683.2	true	Empty	Clathrin heavy chain OS=Ajellomyces capsulatus (strain H143) OX=544712 GN=HCDG_00294 PE=3 SV=1	C6H4X3	HCDG_00294	182 kDa	true	unknown	0	0.679	0	0	0
684	true	Empty	Uncharacterized protein OS=Ajellomyces capsulatus OX=5037 GN=I7I51_07697 PE=4 SV=1	A0A8A1M0S6	I7I51_07697	22 kDa		unknown	0	0.679	0	0	0
685	true	Empty	Uncharacterized protein OS=Ajellomyces capsulatus (strain G186AR / H82 / ATCC MYA-2454 / RMSCC 2432) OX=447093 GN=HCBG_07289 PE=4 SV=1	C0NVV9	HCBG_07289	35 kDa		unknown	0	0.679	1.7444	0	0
686	true	Empty	Predicted protein OS=Ajellomyces capsulatus (strain H88) OX=544711 GN=HCEG_07688 PE=4 SV=1	F0URE6	HCEG_07688	11 kDa		unknown	0.74708	0	0	0	0
687	true	Empty	Uncharacterized protein OS=Ajellomyces capsulatus (strain H143) OX=544712 GN=HCDG_01477 PE=4 SV=1	C6H7R6	HCDG_01477	57 kDa		unknown	0	0.679	0	0	0
688	true	Empty	Cluster of ribonuclease Z OS=Ajellomyces capsulatus (strain H143) OX=544712 GN=HCDG_07705 PE=3 SV=1 (C6HNC4)	C6HNC4 [3]	HCDG_07705	124 kDa	true	unknown	0	0	0	0.99172	0.64924
688.1	true	Empty	ribonuclease Z OS=Ajellomyces capsulatus (strain H143) OX=544712 GN=HCDG_07705 PE=3 SV=1	C6HNC4 (+1)	HCDG_07705	124 kDa	true	unknown	0	0	0	0.99172	0.64924
688.2	true	Empty	ribonuclease Z OS=Histoplasma ohiense OX=2902605 GN=TRZ1 PE=3 SV=1	A0A8H7YXR3	TRZ1	124 kDa	true	unknown	0	0	0	0	0
689	true	Empty	Cluster of Proteasome component ECM29 OS=Ajellomyces capsulatus (strain G186AR / H82 / ATCC MYA-2454 / RMSCC 2432) OX=447093 GN=HCBG_00006 PE=4 SV=1 (C0NA60)	C0NA60 [4]	HCBG_00006	208 kDa	true	unknown	0	0	0	0.98915	0
689.1	true	Empty	Proteasome component ECM29 OS=Ajellomyces capsulatus (strain G186AR / H82 / ATCC MYA-2454 / RMSCC 2432) OX=447093 GN=HCBG_00006 PE=4 SV=1	C0NA60	HCBG_00006	208 kDa	true	unknown	0	0	0	0.98915	0
689.2	true	Empty	Proteasome component ECM29 OS=Histoplasma ohiense OX=2902605 GN=ECM29 PE=4 SV=1	A0A8H8CTN1	ECM29	208 kDa	true	unknown	0	0	0	0.98915	0
689.3	true	Empty	Uncharacterized protein OS=Ajellomyces capsulatus (strain NAm1 / WU24) OX=2059318 GN=HCAG_04132 PE=4 SV=1	A6R3C4	HCAG_04132	203 kDa	true	unknown	0	0	0	0	0
689.4	true	Empty	Proteasome component OS=Ajellomyces capsulatus (strain H88) OX=544711 GN=HCEG_01984 PE=4 SV=1	F0U9U7	HCEG_01984	208 kDa	true	unknown	0	0	0	0	0
690	true	Empty	Uncharacterized protein OS=Ajellomyces capsulatus (strain H88) OX=544711 GN=HCEG_04711 PE=4 SV=1	F0UHY7	HCEG_04711	84 kDa	true	unknown	0	0	0	0.99172	0
691	true	Empty	Y20 protein OS=Ajellomyces capsulatus OX=5037 GN=I7I52_00794 PE=3 SV=1	A0A8H8D7X1 (+1)	I7I52_00794	22 kDa		unknown	0	0.679	0	0	0.683
692	true	Empty	glutamate--tRNA ligase OS=Ajellomyces capsulatus OX=5037 GN=GUS1 PE=3 SV=1	A0A8H7Z130	GUS1	80 kDa		unknown	0	0.679	0	0	0
693	true	Empty	S-(hydroxymethyl)glutathione dehydrogenase OS=Ajellomyces capsulatus OX=5037 GN=SFA1 PE=3 SV=1	A0A8A1ME22 (+1)	SFA1	41 kDa		unknown	0	1.369	0	0	0
694	true	Empty	Cluster of Uncharacterized protein OS=Ajellomyces capsulatus (strain H88) OX=544711 GN=HCEG_00475 PE=4 SV=1 (F0U9L6)	F0U9L6 [4]	HCEG_00475	138 kDa	true	unknown	0	0	0	0	0.683
694.1	true	Empty	Uncharacterized protein OS=Ajellomyces capsulatus (strain H88) OX=544711 GN=HCEG_00475 PE=4 SV=1	F0U9L6	HCEG_00475	138 kDa	true	unknown	0	0	0	0	0.683
694.2	true	Empty	Uncharacterized protein OS=Ajellomyces capsulatus OX=5037 GN=I7I52_11601 PE=4 SV=1	A0A8H8CS65	I7I52_11601	137 kDa	true	unknown	0	0	0	0	0
694.3	true	Empty	Uncharacterized protein OS=Ajellomyces capsulatus (strain H143) OX=544712 GN=HCDG_00734 PE=4 SV=1	C6H202	HCDG_00734	85 kDa	true	unknown	0	0	0	0	0
694.4	true	Empty	Uncharacterized protein OS=Ajellomyces capsulatus OX=5037 GN=I7I51_01639 PE=4 SV=1	A0A8A1MF80	I7I51_01639	136 kDa	true	unknown	0	0	0	0	0
695	true	Empty	Uncharacterized protein OS=Ajellomyces capsulatus (strain G186AR / H82 / ATCC MYA-2454 / RMSCC 2432) OX=447093 GN=HCBG_06830 PE=4 SV=1	C0NV66	HCBG_06830	17 kDa		unknown	0	0	1.7444	0	0
696	true	Empty	Heterogeneous nuclear ribonucleoprotein HRP1 OS=Histoplasma ohiense OX=2902605 GN=I7I48_08711 PE=4 SV=1	A0A8H8CSU9	I7I48_08711	56 kDa		unknown	0	0	0	0	0.64924
697	true	Empty	Uncharacterized protein OS=Ajellomyces capsulatus OX=5037 GN=I7I51_04573 PE=4 SV=1	A0A8A1M6G5	I7I51_04573	69 kDa		unknown	0	0	0	0.99172	0
698	true	Empty	Ammonium transporter OS=Ajellomyces capsulatus OX=5037 GN=MEP3 PE=3 SV=1	A0A8H7Z2S6	MEP3	59 kDa	true	unknown	0	0	0	0	0.683
699	true	Empty	Cluster of DNA polymerase kappa OS=Ajellomyces capsulatus (strain H88) OX=544711 GN=I7I53_11431 PE=4 SV=1 (A0A8A1L9N2)	A0A8A1L9N2 [2]	I7I53_11431	69 kDa	true	unknown	0	0	1.7444	0	0
699.1	true	Empty	DNA polymerase kappa OS=Ajellomyces capsulatus (strain H88) OX=544711 GN=I7I53_11431 PE=4 SV=1	A0A8A1L9N2	I7I53_11431	69 kDa	true	unknown	0	0	1.7444	0	0
699.2	true	Empty	DNA polymerase kappa OS=Ajellomyces capsulatus OX=5037 GN=I7I52_07260 PE=4 SV=1	A0A8H7YSL9	I7I52_07260	69 kDa	true	unknown	0	0	1.7444	0	0
700	true	Empty	YCII domain-containing protein OS=Ajellomyces capsulatus (strain H88) OX=544711 GN=HCEG_01439 PE=4 SV=1	F0U586	HCEG_01439	14 kDa		unknown	0	0	0	0	0.683
701	true	Empty	DUF1769 superfamily domain-containing protein OS=Ajellomyces capsulatus OX=5037 GN=I7I52_06077 PE=4 SV=1	A0A8H7YU76	I7I52_06077	36 kDa		unknown	0	0.679	0	0	0.64924
702	true	Empty	ATP synthase subunit A domain-containing protein OS=Ajellomyces capsulatus OX=5037 GN=I7I51_06252 PE=4 SV=1	A0A8A1MHK8	I7I51_06252	92 kDa		unknown	0	0.679	0	0	0
703	true	Empty	Uncharacterized protein OS=Ajellomyces capsulatus (strain H88) OX=544711 GN=I7I53_00209 PE=4 SV=1	A0A8A1LMG8 (+1)	I7I53_00209	39 kDa		unknown	0.72512	0	0	0	0
704	true	Empty	Uncharacterized protein OS=Ajellomyces capsulatus OX=5037 GN=I7I51_04487 PE=4 SV=1	A0A8A1M8J8	I7I51_04487	88 kDa	true	unknown	0	0.679	0	0	0
705	true	Empty	Amino acid permease/ SLC12A domain-containing protein OS=Ajellomyces capsulatus (strain NAm1 / WU24) OX=2059318 GN=HCAG_01080 PE=4 SV=1	A6QUM4	HCAG_01080	59 kDa		unknown	0	0.69003	0	0	0
706	true	Empty	mRNA transport regulator OS=Ajellomyces capsulatus (strain H143) OX=544712 GN=HCDG_01160 PE=4 SV=1	C6H378	HCDG_01160	104 kDa		unknown	0	0.69003	0	0	0
707	true	Empty	Uncharacterized protein OS=Ajellomyces capsulatus (strain NAm1 / WU24) OX=2059318 GN=HCAG_08203 PE=4 SV=1	A6REY8	HCAG_08203	40 kDa		unknown	0	0	1.6676	0	0
708	true	Empty	Mitochondrial inner membrane protease ATP23 OS=Ajellomyces capsulatus (strain G186AR / H82 / ATCC MYA-2454 / RMSCC 2432) OX=447093 GN=HCBG_04670 PE=3 SV=1	C0NME0	HCBG_04670	28 kDa		unknown	0	0	1.7444	0	0
709	true	Empty	Phosphatidylinositol 3-phosphate phosphatase OS=Ajellomyces capsulatus (strain H88) OX=544711 GN=I7I53_08200 PE=3 SV=1	A0A8A1LG74	I7I53_08200	86 kDa	true	unknown	0.74708	0	0	0	0
710	true	Empty	RNA-binding protein OS=Ajellomyces capsulatus (strain G186AR / H82 / ATCC MYA-2454 / RMSCC 2432) OX=447093 GN=HCBG_07509 PE=3 SV=1	C0NWH9	HCBG_07509	122 kDa	true	unknown	0	0.679	0	0	0.64924
711	true	Empty	Ubiquitin-conjugating enzyme OS=Ajellomyces capsulatus OX=5037 GN=I7I52_09439 PE=4 SV=1	A0A8H8D481 (+1)	I7I52_09439	20 kDa		unknown	0	0	0	0	0.683
712	true	Empty	FluG domain-containing protein OS=Ajellomyces capsulatus (strain H143) OX=544712 GN=HCDG_04391 PE=4 SV=1	C6HDW0	HCDG_04391	75 kDa	true	unknown	0	0	0	0	0
713	true	Empty	Cluster of Aromatic amino acid aminotransferase OS=Ajellomyces capsulatus OX=5037 GN=I7I52_03921 PE=4 SV=1 (A0A8H7ZBK7)	A0A8H7ZBK7 [4]	I7I52_03921	77 kDa	true	unknown	0	0	0	0	0.683
713.1	true	Empty	Aromatic amino acid aminotransferase OS=Ajellomyces capsulatus OX=5037 GN=I7I52_03921 PE=4 SV=1	A0A8H7ZBK7 (+1)	I7I52_03921	77 kDa	true	unknown	0	0	0	0	0.683
713.2	true	Empty	Aromatic amino acid aminotransferase OS=Ajellomyces capsulatus (strain H143) OX=544712 GN=HCDG_04732 PE=4 SV=1	C6HFK9 (+1)	HCDG_04732	74 kDa	true	unknown	0	0	0	0	0.683
714	true	Empty	peptidylprolyl isomerase OS=Ajellomyces capsulatus (strain H88) OX=544711 GN=I7I53_11473 PE=4 SV=1	A0A8A1LFD5 (+6)	I7I53_11473	15 kDa		unknown	0.74708	0	0	0	0
715	true	Empty	Uncharacterized protein OS=Ajellomyces capsulatus (strain H88) OX=544711 GN=HCEG_06836 PE=4 SV=1	F0UNL6	HCEG_06836	35 kDa	true	unknown	0	0	1.7444	0	0
716	true	Empty	Cluster of Pumilio RNA binding protein OS=Ajellomyces capsulatus (strain G186AR / H82 / ATCC MYA-2454 / RMSCC 2432) OX=447093 GN=HCBG_08857 PE=4 SV=1 (C0P0D8)	C0P0D8 [2]	HCBG_08857	87 kDa	true	unknown	0	0	0	0	0
716.1	true	Empty	Pumilio RNA binding protein OS=Ajellomyces capsulatus (strain G186AR / H82 / ATCC MYA-2454 / RMSCC 2432) OX=447093 GN=HCBG_08857 PE=4 SV=1	C0P0D8	HCBG_08857	87 kDa	true	unknown	0	0	0	0	0
716.2	true	Empty	Pumilio family RNA binding repeat protein OS=Ajellomyces capsulatus (strain H88) OX=544711 GN=HCEG_07472 PE=4 SV=1	F0UQT0	HCEG_07472	87 kDa	true	unknown	0	0	0	0	0
717	true	Empty	YTH domain-containing protein OS=Ajellomyces capsulatus (strain H143) OX=544712 GN=HCDG_05990 PE=4 SV=1	C6HIV6	HCDG_05990	89 kDa		unknown	0	0	1.6676	0	0
718	true	Empty	Stress-response A/B barrel domain-containing protein OS=Ajellomyces capsulatus (strain G186AR / H82 / ATCC MYA-2454 / RMSCC 2432) OX=447093 GN=HCBG_03687 PE=4 SV=1	C0NKK7 (+1)	HCBG_03687	11 kDa		unknown	0	0	3.3352	0	0
719	true	Empty	DUF914 domain-containing protein OS=Ajellomyces capsulatus (strain H88) OX=544711 GN=HCEG_04105 PE=3 SV=1	F0UF33	HCEG_04105	55 kDa	true	unknown	0	0.679	1.6676	0	0
720	true	Empty	DNA mismatch repair protein OS=Ajellomyces capsulatus (strain H143) OX=544712 GN=HCDG_04434 PE=3 SV=1	C6HE03 (+1)	HCDG_04434	167 kDa	true	unknown	0	0	0	0.98915	0
721	true	Empty	Uncharacterized protein OS=Ajellomyces capsulatus (strain H143) OX=544712 GN=HCDG_02532 PE=4 SV=1	C6H8K1	HCDG_02532	12 kDa		unknown	0	0	0	0	0
722	true	Empty	Letm1 RBD domain-containing protein OS=Ajellomyces capsulatus OX=5037 GN=I7I51_05692 PE=4 SV=1	A0A8A1M9N2	I7I51_05692	43 kDa	true	unknown	0	0.679	0	0	0
723	true	Empty	Uncharacterized protein OS=Ajellomyces capsulatus (strain G186AR / H82 / ATCC MYA-2454 / RMSCC 2432) OX=447093 GN=HCBG_03357 PE=4 SV=1	C0NJM7	HCBG_03357	83 kDa	true	unknown	0	0	1.6676	0	0
724	true	Empty	Cluster of Helicase family member OS=Ajellomyces capsulatus (strain G186AR / H82 / ATCC MYA-2454 / RMSCC 2432) OX=447093 GN=HCBG_02735 PE=4 SV=1 (C0NHB3)	C0NHB3 [2]	HCBG_02735	162 kDa	true	unknown	0	0	1.6676	0	0
724.1	true	Empty	Helicase family member OS=Ajellomyces capsulatus (strain G186AR / H82 / ATCC MYA-2454 / RMSCC 2432) OX=447093 GN=HCBG_02735 PE=4 SV=1	C0NHB3	HCBG_02735	162 kDa	true	unknown	0	0	1.6676	0	0
724.2	true	Empty	Helicase family member OS=Ajellomyces capsulatus OX=5037 GN=I7I52_01474 PE=4 SV=1	A0A8H7Z917	I7I52_01474	110 kDa	true	unknown	0	0	1.6676	0	0
725	true	Empty	Cluster of Zn cluster transcription factor Rds2 OS=Ajellomyces capsulatus OX=5037 GN=I7I52_00298 PE=4 SV=1 (A0A8H7Z4R1)	A0A8H7Z4R1 [3]	I7I52_00298	54 kDa	true	unknown	0	0	0	0	0
725.1	true	Empty	Zn cluster transcription factor Rds2 OS=Ajellomyces capsulatus OX=5037 GN=I7I52_00298 PE=4 SV=1	A0A8H7Z4R1	I7I52_00298	54 kDa	true	unknown	0	0	0	0	0
725.2	true	Empty	Zn(2)-C6 fungal-type domain-containing protein OS=Ajellomyces capsulatus (strain H88) OX=544711 GN=I7I53_05566 PE=4 SV=1	A0A8A1LV77	I7I53_05566	60 kDa	true	unknown	0	0	0	0	0
725.3	true	Empty	Zn cluster transcription factor Rds2 OS=Histoplasma ohiense OX=2902605 GN=RDS2 PE=4 SV=1	A0A8H7YB95	RDS2	60 kDa	true	unknown	0	0	0	0	0
726	true	Empty	Uncharacterized protein OS=Ajellomyces capsulatus (strain H143) OX=544712 GN=HCDG_04124 PE=4 SV=1	C6HD43	HCDG_04124	54 kDa		unknown	0	0	0	0.98915	0
727	true	Empty	Uncharacterized protein OS=Histoplasma ohiense OX=2902605 GN=I7I48_12065 PE=4 SV=1	A0A8H8CZB7	I7I48_12065	83 kDa	true	unknown	0	0.679	0	0	0
728	true	Empty	Cluster of Transcription factor TFIID complex subunit Taf111 OS=Ajellomyces capsulatus (strain H143) OX=544712 GN=HCDG_06406 PE=4 SV=1 (C6HJM5)	C6HJM5 [2]	HCDG_06406	125 kDa	true	unknown	0	0	0	0.99172	0
728.1	true	Empty	Transcription factor TFIID complex subunit Taf111 OS=Ajellomyces capsulatus (strain H143) OX=544712 GN=HCDG_06406 PE=4 SV=1	C6HJM5	HCDG_06406	125 kDa	true	unknown	0	0	0	0.99172	0
728.2	true	Empty	Transcription factor TFIID complex subunit OS=Histoplasma ohiense OX=2902605 GN=TAF111 PE=4 SV=1	A0A8H7YGS4	TAF111	127 kDa	true	unknown	0	0	0	0.99172	0
729	true	Empty	Stress response protein Whi2 OS=Ajellomyces capsulatus OX=5037 GN=WHI2 PE=4 SV=1	A0A8A1MGL6 (+1)	WHI2	54 kDa		unknown	0	0	0	0	0.683
730	true	Empty	Uncharacterized protein OS=Ajellomyces capsulatus (strain H88) OX=544711 GN=HCEG_05712 PE=4 SV=1	F0UJ00	HCEG_05712	76 kDa		unknown	0	0.679	0	0	0
731	true	Empty	Casein kinase II subunit beta OS=Ajellomyces capsulatus OX=5037 GN=I7I52_10068 PE=3 SV=1	A0A8H7YX98 (+2)	I7I52_10068	31 kDa		unknown	0	0	1.6676	0	0
732	true	Empty	Glutathione reductase OS=Ajellomyces capsulatus (strain H88) OX=544711 GN=HCEG_03357 PE=3 SV=1	F0UFI2	HCEG_03357	52 kDa		unknown	0	0.69003	0	0	0
733	true	Empty	Cluster of WD domain-containing protein OS=Histoplasma ohiense OX=2902605 GN=I7I48_08495 PE=4 SV=1 (A0A8H7YGF0)	A0A8H7YGF0 [2]	I7I48_08495	120 kDa	true	unknown	0	0	0	0	0.64924
733.1	true	Empty	WD domain-containing protein OS=Histoplasma ohiense OX=2902605 GN=I7I48_08495 PE=4 SV=1	A0A8H7YGF0	I7I48_08495	120 kDa	true	unknown	0	0	0	0	0.64924
733.2	true	Empty	WD domain-containing protein OS=Ajellomyces capsulatus OX=5037 GN=I7I52_00306 PE=4 SV=1	A0A8H8D6B4	I7I52_00306	120 kDa	true	unknown	0	0	0	0	0
734	true	Empty	INO80 chromatin remodeling complex OS=Ajellomyces capsulatus OX=5037 GN=I7I51_04378 PE=4 SV=1	A0A8A1M899	I7I51_04378	132 kDa	true	unknown	0.72512	0	0	0	0
735	true	Empty	UV radiation resistance protein OS=Ajellomyces capsulatus (strain H88) OX=544711 GN=HCEG_03600 PE=4 SV=1	F0UGY6	HCEG_03600	62 kDa		unknown	0	0	0	1.9834	0
736	true	Empty	Beta-mannosidase A OS=Histoplasma ohiense OX=2902605 GN=I7I48_09446 PE=3 SV=1	A0A8H7YHT2	I7I48_09446	98 kDa		unknown	0	0.69003	0	0	0
737	true	Empty	Uncharacterized protein OS=Ajellomyces capsulatus (strain H143) OX=544712 GN=HCDG_03922 PE=4 SV=1	C6HB40	HCDG_03922	18 kDa		unknown	0.72512	0	0	0	0
738	true	Empty	Paf1-domain-containing protein OS=Ajellomyces capsulatus OX=5037 GN=I7I51_02509 PE=3 SV=1	A0A8A1MA03	I7I51_02509	60 kDa	true	unknown	0	0	1.7444	0	0
739	true	Empty	DNA damage-binding protein 1 OS=Ajellomyces capsulatus (strain NAm1 / WU24) OX=2059318 GN=HCAG_01094 PE=3 SV=1	A6QUN8	HCAG_01094	126 kDa	true	unknown	0	0	0	0	0.683
740	true	Empty	Cluster of RING-type E3 ubiquitin transferase OS=Histoplasma ohiense OX=2902605 GN=I7I48_10482 PE=4 SV=1 (A0A8H7YBP0)	A0A8H7YBP0 [2]	I7I48_10482	89 kDa	true	unknown	0	0	0	0	0.683
740.1	true	Empty	RING-type E3 ubiquitin transferase OS=Histoplasma ohiense OX=2902605 GN=I7I48_10482 PE=4 SV=1	A0A8H7YBP0	I7I48_10482	89 kDa	true	unknown	0	0	0	0	0.683
740.2	true	Empty	Integrase catalytic domain-containing protein OS=Ajellomyces capsulatus (strain NAm1 / WU24) OX=2059318 GN=HCAG_03280 PE=4 SV=1	A6R0X3	HCAG_03280	262 kDa	true	unknown	0	0	0	0	0.683
741	true	Empty	Uncharacterized protein OS=Ajellomyces capsulatus (strain H88) OX=544711 GN=I7I53_03502 PE=4 SV=1	A0A8A1LT42	I7I53_03502	10 kDa		unknown	0	0	0	0.98915	0
742	true	Empty	Cluster of Exocyst complex component EXO84 OS=Histoplasma ohiense OX=2902605 GN=EXO84 PE=3 SV=1 (A0A8H8CWK8)	A0A8H8CWK8 [4]	EXO84	75 kDa	true	unknown	0	0	0	0.99172	0
742.1	true	Empty	Exocyst complex component EXO84 OS=Histoplasma ohiense OX=2902605 GN=EXO84 PE=3 SV=1	A0A8H8CWK8	EXO84	75 kDa	true	unknown	0	0	0	0.99172	0
742.2	true	Empty	Exocyst complex component EXO84 OS=Ajellomyces capsulatus OX=5037 GN=EXO84 PE=3 SV=1	A0A8A1M197 (+1)	EXO84	75 kDa	true	unknown	0	0	0	0	0
742.3	true	Empty	Exocyst complex component EXO84 OS=Ajellomyces capsulatus OX=5037 GN=EXO84 PE=3 SV=1	A0A8H8D8H0	EXO84	75 kDa	true	unknown	0	0	0	0	0
743	true	Empty	V-type proton ATPase subunit C OS=Ajellomyces capsulatus OX=5037 GN=VMA5 PE=3 SV=1	A0A8A1M1W3	VMA5	45 kDa		unknown	0	0.679	0	0	0
744	true	Empty	Cluster of Helicase swr1 OS=Ajellomyces capsulatus OX=5037 GN=SWR1 PE=3 SV=1 (A0A8A1MCX5)	A0A8A1MCX5 [4]	SWR1	191 kDa	true	unknown	0.72512	0	0	0	0
744.1	true	Empty	Helicase swr1 OS=Ajellomyces capsulatus OX=5037 GN=SWR1 PE=3 SV=1	A0A8A1MCX5	SWR1	191 kDa	true	unknown	0.72512	0	0	0	0
744.2	true	Empty	Helicase swr1 OS=Histoplasma ohiense OX=2902605 GN=SWR1 PE=3 SV=1	A0A8H7YEG0	SWR1	191 kDa	true	unknown	0.72512	0	0	0	0
744.3	true	Empty	Helicase swr1 OS=Ajellomyces capsulatus (strain H88) OX=544711 GN=SWR1 PE=3 SV=1	F0UJS1	SWR1	191 kDa	true	unknown	0.72512	0	0	0	0
744.4	true	Empty	Helicase swr1 OS=Ajellomyces capsulatus (strain G186AR / H82 / ATCC MYA-2454 / RMSCC 2432) OX=447093 GN=HCBG_00302 PE=3 SV=1	C0NB06	HCBG_00302	191 kDa	true	unknown	0.72512	0	0	0	0
745	true	Empty	Cluster of C6 finger domain-containing protein OS=Ajellomyces capsulatus (strain G186AR / H82 / ATCC MYA-2454 / RMSCC 2432) OX=447093 GN=HCBG_04109 PE=4 SV=1 (C0NMY2)	C0NMY2 [3]	HCBG_04109	89 kDa	true	unknown	0.72512	0	0	0	0
745.1	true	Empty	C6 finger domain-containing protein OS=Ajellomyces capsulatus (strain G186AR / H82 / ATCC MYA-2454 / RMSCC 2432) OX=447093 GN=HCBG_04109 PE=4 SV=1	C0NMY2	HCBG_04109	89 kDa	true	unknown	0.72512	0	0	0	0
745.2	true	Empty	C6 finger domain-containing protein OS=Ajellomyces capsulatus OX=5037 GN=I7I51_01460 PE=4 SV=1	A0A8A1MIA0 (+1)	I7I51_01460	43 kDa	true	unknown	0.72512	0	0	0	0
746	true	Empty	ATP-binding cassette sub-family E member 1 OS=Ajellomyces capsulatus (strain H88) OX=544711 GN=HCEG_02209 PE=4 SV=1	F0UB31	HCEG_02209	69 kDa		unknown	0	0.69003	0	0	0
747	true	Empty	Cluster of Arginine-requiring protein 2 OS=Ajellomyces capsulatus (strain G186AR / H82 / ATCC MYA-2454 / RMSCC 2432) OX=447093 GN=HCBG_02889 PE=3 SV=1 (C0NHR7)	C0NHR7 [3]	HCBG_02889	99 kDa	true	unknown	0	0.679	0	0	0
747.1	true	Empty	Arginine-requiring protein 2 OS=Ajellomyces capsulatus (strain G186AR / H82 / ATCC MYA-2454 / RMSCC 2432) OX=447093 GN=HCBG_02889 PE=3 SV=1	C0NHR7 (+1)	HCBG_02889	99 kDa	true	unknown	0	0.679	0	0	0
747.2	true	Empty	Arginine-requiring protein 2 OS=Ajellomyces capsulatus (strain NAm1 / WU24) OX=2059318 GN=HCAG_05073 PE=3 SV=1	A6R615	HCAG_05073	98 kDa	true	unknown	0	0	0	0	0
748	true	Empty	DUF 2012 superfamily domain-containing protein OS=Ajellomyces capsulatus OX=5037 GN=I7I52_06478 PE=4 SV=1	A0A8H7YUN7	I7I52_06478	30 kDa		unknown	0	0	0	0	0.64924
749	true	Empty	Vacuolar sorting protein OS=Ajellomyces capsulatus (strain H88) OX=544711 GN=HCEG_06120 PE=3 SV=1	F0UP46	HCEG_06120	119 kDa		unknown	0	0.679	0	0	0
750	true	Empty	Uncharacterized protein OS=Ajellomyces capsulatus (strain H88) OX=544711 GN=HCEG_02188 PE=4 SV=1	F0UB10	HCEG_02188	111 kDa	true	unknown	0	0	0	0	0.683
751	true	Empty	Tubulin gamma chain OS=Ajellomyces capsulatus (strain H143) OX=544712 GN=HCDG_09412 PE=3 SV=1	C6HT81	HCDG_09412	121 kDa	true	unknown	0	0	0	0	0.64924
752	true	Empty	Uncharacterized protein OS=Histoplasma ohiense OX=2902605 GN=I7I48_11350 PE=4 SV=1	A0A8H7YLT6	I7I48_11350	11 kDa		unknown	0	0	0	0.98915	0
753	true	Empty	AB hydrolase-1 domain-containing protein OS=Ajellomyces capsulatus (strain H88) OX=544711 GN=HCEG_04356 PE=4 SV=1	F0UGJ9	HCEG_04356	30 kDa		unknown	0	0	0	0.98915	0
754	true	Empty	Uncharacterized protein OS=Ajellomyces capsulatus (strain G186AR / H82 / ATCC MYA-2454 / RMSCC 2432) OX=447093 GN=HCBG_00607 PE=4 SV=1	C0NBW1	HCBG_00607	54 kDa	true	unknown	0	0	0	0.99172	0
755	true	Empty	Cluster of GDP/GTP exchange factor Sec2p OS=Ajellomyces capsulatus OX=5037 GN=SEC2 PE=4 SV=1 (A0A8A1M0N0)	A0A8A1M0N0 [2]	SEC2	72 kDa	true	unknown	0	0	1.6676	0	0
755.1	true	Empty	GDP/GTP exchange factor Sec2p OS=Ajellomyces capsulatus OX=5037 GN=SEC2 PE=4 SV=1	A0A8A1M0N0	SEC2	72 kDa	true	unknown	0	0	1.6676	0	0
755.2	true	Empty	GDP/GTP exchange factor Sec2p OS=Histoplasma ohiense OX=2902605 GN=SEC2 PE=4 SV=1	A0A8H8CWK7	SEC2	77 kDa	true	unknown	0	0	1.6676	0	0
756	true	Empty	HNRNP arginine N-methyltransferase OS=Ajellomyces capsulatus OX=5037 GN=RMT1 PE=4 SV=1	A0A8A1MFW6	RMT1	40 kDa		unknown	0	0.679	0	0	0
757	true	Empty	leucine--tRNA ligase OS=Histoplasma ohiense OX=2902605 GN=I7I48_06181 PE=4 SV=1	A0A8H8D0F4	I7I48_06181	127 kDa	true	unknown	0	0.69003	0	0	0
758	true	Empty	Predicted protein OS=Ajellomyces capsulatus (strain H88) OX=544711 GN=HCEG_08716 PE=4 SV=1	F0UUC4	HCEG_08716	24 kDa		unknown	0	0	0	0	0.64924
759	true	Empty	Xaa-Pro aminopeptidase OS=Ajellomyces capsulatus (strain NAm1 / WU24) OX=2059318 GN=HCAG_05830 PE=3 SV=1	A6RA42	HCAG_05830	54 kDa		unknown	0	0	0	0.99172	0
760	true	Empty	Uncharacterized protein OS=Ajellomyces capsulatus (strain NAm1 / WU24) OX=2059318 GN=HCAG_07727 PE=4 SV=1	A6RDL9	HCAG_07727	27 kDa		unknown	0	0.69003	0	0	0
761	true	Empty	Uncharacterized protein OS=Ajellomyces capsulatus OX=5037 GN=I7I51_06972 PE=4 SV=1	A0A8A1MJ58	I7I51_06972	25 kDa		unknown	0	0.679	0	0	0
762	true	Empty	glucan endo-1,3-beta-D-glucosidase OS=Ajellomyces capsulatus (strain H88) OX=544711 GN=HCEG_08891 PE=3 SV=1	F0UUU9	HCEG_08891	92 kDa		unknown	0	0	1.7444	0	0
763	true	Empty	DNA-binding protein creA OS=Ajellomyces capsulatus (strain G186AR / H82 / ATCC MYA-2454 / RMSCC 2432) OX=447093 GN=HCBG_04333 PE=4 SV=1	C0NLF3 (+1)	HCBG_04333	45 kDa		unknown	0	0	0	0.99172	0
764	true	Empty	Brix domain-containing protein c OS=Ajellomyces capsulatus OX=5037 GN=SSF2 PE=4 SV=1	A0A8A1MFU2	SSF2	50 kDa	true	unknown	0	0	1.6676	0	0
765	true	Empty	Cluster of Proteasome Inhibitor PI31 superfamily domain-containing protein OS=Ajellomyces capsulatus OX=5037 GN=I7I52_08846 PE=3 SV=1 (A0A8H8D3S6)	A0A8H8D3S6 [2]	I7I52_08846	40 kDa	true	unknown	0.74708	0	0	0	0
765.1	true	Empty	Proteasome Inhibitor PI31 superfamily domain-containing protein OS=Ajellomyces capsulatus OX=5037 GN=I7I52_08846 PE=3 SV=1	A0A8H8D3S6	I7I52_08846	40 kDa	true	unknown	0.74708	0	0	0	0
765.2	true	Empty	Proteasome Inhibitor PI31 superfamily domain-containing protein OS=Ajellomyces capsulatus OX=5037 GN=I7I51_00086 PE=3 SV=1	A0A8A1MAQ1	I7I51_00086	39 kDa	true	unknown	0.74708	0	0	0	0
766	true	Empty	Uncharacterized protein OS=Histoplasma ohiense OX=2902605 GN=I7I48_02828 PE=4 SV=1	A0A8H7Y7C1	I7I48_02828	16 kDa		unknown	0	0	1.7444	0	0
767	true	Empty	PiggyBac transposable element-derived protein domain-containing protein (Fragment) OS=Ajellomyces capsulatus OX=5037 GN=I7I51_09013 PE=4 SV=1	A0A8A1M5W0	I7I51_09013	23 kDa		unknown	0.74708	0	0	0	0
768	true	Empty	SWIB complex BAF60b domain-containing protein OS=Histoplasma ohiense OX=2902605 GN=SSR3 PE=4 SV=1	A0A8H7Z407	SSR3	57 kDa		unknown	0	0	1.6676	0	0
769	true	Empty	Acyl-coenzyme A:Isopenicillin N acyltransferase OS=Ajellomyces capsulatus OX=5037 GN=I7I52_06994 PE=4 SV=1	A0A8H7YQ02	I7I52_06994	39 kDa		unknown	0	0	0	0.99172	0
770	true	Empty	Alpha and gamma adaptin binding protein p34 OS=Ajellomyces capsulatus (strain NAm1 / WU24) OX=2059318 GN=HCAG_01310 PE=4 SV=1	A6QVA3	HCAG_01310	48 kDa		unknown	0	0	0	0.98915	0
771	true	Empty	Uncharacterized protein OS=Ajellomyces capsulatus (strain H143) OX=544712 GN=HCDG_03462 PE=4 SV=1	C6HBR3 (+1)	HCDG_03462	14 kDa		unknown	0	0.679	0	0	0
772	true	Empty	Cluster of Signal sequence receptor alpha subunit OS=Ajellomyces capsulatus (strain G186AR / H82 / ATCC MYA-2454 / RMSCC 2432) OX=447093 GN=HCBG_02850 PE=3 SV=1 (C0NHM8)	C0NHM8 [3]	HCBG_02850	101 kDa	true	unknown	0	0	0	0	0.64924
772.1	true	Empty	Signal sequence receptor alpha subunit OS=Ajellomyces capsulatus (strain G186AR / H82 / ATCC MYA-2454 / RMSCC 2432) OX=447093 GN=HCBG_02850 PE=3 SV=1	C0NHM8	HCBG_02850	101 kDa	true	unknown	0	0	0	0	0.64924
772.2	true	Empty	Signal sequence receptor alpha subunit OS=Histoplasma ohiense OX=2902605 GN=I7I48_06017 PE=4 SV=1	A0A8H7YTK4	I7I48_06017	29 kDa	true	unknown	0	0	0	0	0.64924
772.3	true	Empty	Signal sequence receptor alpha subunit OS=Ajellomyces capsulatus (strain H143) OX=544712 GN=HCDG_01946 PE=3 SV=1	C6H695	HCDG_01946	91 kDa	true	unknown	0	0	0	0	0
773	true	Empty	C2H2 finger domain-containing protein, mycelia-enriched transcript OS=Ajellomyces capsulatus OX=5037 GN=I7I51_03337 PE=4 SV=1	A0A8A1M666	I7I51_03337	89 kDa		unknown	0	0	0	0	0
774	true	Empty	Sulfate adenylyltransferase OS=Ajellomyces capsulatus (strain H143) OX=544712 GN=MET3 PE=3 SV=1	C6HLX5 (+1)	MET3	64 kDa		unknown	0	0.679	0	0	0
775	true	Empty	Endo-1,3(4)-beta-glucanase OS=Histoplasma ohiense OX=2902605 GN=I7I48_04302 PE=4 SV=1	A0A8H8CXE2	I7I48_04302	51 kDa		unknown	0	0	0	0.99172	0
776	true	Empty	Uncharacterized protein OS=Ajellomyces capsulatus (strain G186AR / H82 / ATCC MYA-2454 / RMSCC 2432) OX=447093 GN=HCBG_07445 PE=4 SV=1	C0NWB5	HCBG_07445	14 kDa		unknown	0	0	1.6676	0	0
777	true	Empty	Pre-mRNA-splicing factor PRP46 OS=Ajellomyces capsulatus (strain H88) OX=544711 GN=PRP46 PE=3 SV=1	F0UAS0	PRP46	50 kDa		unknown	0	0	1.7444	0	0
778	true	Empty	Protein kinase domain-containing protein OS=Ajellomyces capsulatus OX=5037 GN=I7I51_07627 PE=4 SV=1	A0A8A1M0K9	I7I51_07627	49 kDa		unknown	0	0	0	0.99172	0
779	true	Empty	Sas10/Utp3 family protein OS=Ajellomyces capsulatus (strain G186AR / H82 / ATCC MYA-2454 / RMSCC 2432) OX=447093 GN=HCBG_03599 PE=3 SV=1	C0NKB9	HCBG_03599	76 kDa	true	unknown	0	0	1.6676	0	0
780	true	Empty	Cluster of Ribokinase OS=Ajellomyces capsulatus (strain H88) OX=544711 GN=HCEG_06138 PE=3 SV=1 (F0UPB7)	F0UPB7 [2]	HCEG_06138	44 kDa	true	unknown	0	0	0	0	0
780.1	true	Empty	Ribokinase OS=Ajellomyces capsulatus (strain H88) OX=544711 GN=HCEG_06138 PE=3 SV=1	F0UPB7	HCEG_06138	44 kDa	true	unknown	0	0	0	0	0
780.2	true	Empty	Ribokinase OS=Ajellomyces capsulatus (strain G186AR / H82 / ATCC MYA-2454 / RMSCC 2432) OX=447093 GN=HCBG_06393 PE=3 SV=1	C0NTB3	HCBG_06393	43 kDa	true	unknown	0	0	0	0	0
781	true	Empty	Cluster of Uridine nucleosidase OS=Histoplasma ohiense OX=2902605 GN=URH1 PE=3 SV=1 (A0A8H8D0V6)	A0A8H8D0V6 [2]	URH1	42 kDa	true	unknown	0.72512	0	0	0	0
781.1	true	Empty	Uridine nucleosidase OS=Histoplasma ohiense OX=2902605 GN=URH1 PE=3 SV=1	A0A8H8D0V6	URH1	42 kDa	true	unknown	0.72512	0	0	0	0
781.2	true	Empty	Uridine nucleosidase OS=Ajellomyces capsulatus OX=5037 GN=URH1 PE=3 SV=1	A0A8A1MKK5	URH1	42 kDa	true	unknown	0.72512	0	0	0	0
782	true	Empty	Cluster of C6 finger domain transcription factor nscR OS=Histoplasma ohiense OX=2902605 GN=I7I48_09100 PE=4 SV=1 (A0A8H7YH53)	A0A8H7YH53 [3]	I7I48_09100	94 kDa	true	unknown	0	0	0	0.98915	0
782.1	true	Empty	C6 finger domain transcription factor nscR OS=Histoplasma ohiense OX=2902605 GN=I7I48_09100 PE=4 SV=1	A0A8H7YH53	I7I48_09100	94 kDa	true	unknown	0	0	0	0.98915	0
782.2	true	Empty	Transcription factor domain-containing protein OS=Ajellomyces capsulatus (strain NAm1 / WU24) OX=2059318 GN=HCAG_04597 PE=4 SV=1	A6R4N9	HCAG_04597	61 kDa	true	unknown	0	0	0	0.98915	0
782.3	true	Empty	C6 finger domain transcription factor nscR OS=Ajellomyces capsulatus (strain H143) OX=544712 GN=HCDG_03012 PE=4 SV=1	C6H9Y1	HCDG_03012	94 kDa	true	unknown	0	0	0	0.98915	0
783	true	Empty	UDP-glucose 4-epimerase OS=Ajellomyces capsulatus (strain G186AR / H82 / ATCC MYA-2454 / RMSCC 2432) OX=447093 GN=HCBG_04948 PE=3 SV=1	C0NP68 (+2)	HCBG_04948	41 kDa		unknown	0	0	0	0	0.64924
784	true	Empty	DUF410 domain-containing protein OS=Ajellomyces capsulatus OX=5037 GN=I7I51_02268 PE=3 SV=1	A0A8A1M982	I7I51_02268	38 kDa		unknown	0	0.69003	0	0	0
785	true	Empty	Major facilitator superfamily (MFS) profile domain-containing protein OS=Ajellomyces capsulatus (strain G186AR / H82 / ATCC MYA-2454 / RMSCC 2432) OX=447093 GN=HCBG_07807 PE=4 SV=1	C0NY13	HCBG_07807	55 kDa	true	unknown	0	0	0	0	0
786	true	Empty	DNA polymerase I OS=Ajellomyces capsulatus (strain H143) OX=544712 GN=HCDG_03205 PE=4 SV=1	C6HAH4	HCDG_03205	103 kDa	true	unknown	0	0	1.6676	0	0
787	true	Empty	Fumarylacetoacetase OS=Histoplasma ohiense OX=2902605 GN=I7I48_00042 PE=3 SV=1	A0A8H7Z206	I7I48_00042	47 kDa		unknown	0	0.679	0	0	0
788	true	Empty	Dolichol-phosphate mannosyltransferase subunit 1 OS=Histoplasma ohiense OX=2902605 GN=I7I48_05765 PE=3 SV=1	A0A8H7YV22	I7I48_05765	32 kDa		unknown	0	0	1.7444	0	0
789	true	Empty	C6 transcription factor OS=Ajellomyces capsulatus OX=5037 GN=I7I51_04134 PE=4 SV=1	A0A8A1MCS4	I7I51_04134	59 kDa		unknown	0	0	1.7444	0	0
790	true	Empty	Uncharacterized protein OS=Ajellomyces capsulatus OX=5037 GN=I7I51_04443 PE=4 SV=1	A0A8A1M6Y2	I7I51_04443	13 kDa		unknown	0	0	1.6676	0	0
791	true	Empty	Predicted protein OS=Ajellomyces capsulatus (strain H88) OX=544711 GN=HCEG_02307 PE=4 SV=1	F0UBN6	HCEG_02307	13 kDa		unknown	0	0	0	0.99172	0
792	true	Empty	Serine/threonine-protein kinase ppk18 OS=Ajellomyces capsulatus (strain G186AR / H82 / ATCC MYA-2454 / RMSCC 2432) OX=447093 GN=HCBG_09058 PE=4 SV=1	C0P0X8	HCBG_09058	239 kDa	true	unknown	0	0	0	0.98915	0
793	true	Empty	asparagine--tRNA ligase OS=Ajellomyces capsulatus OX=5037 GN=I7I51_08173 PE=4 SV=1	A0A8A1M254	I7I51_08173	66 kDa		unknown	0	0.679	0	0	0
794	true	Empty	RING-type domain-containing protein OS=Ajellomyces capsulatus (strain NAm1 / WU24) OX=2059318 GN=HCAG_07547 PE=4 SV=1	A6RD39	HCAG_07547	24 kDa		unknown	0.72512	0	0	0	0
795	true	Empty	Uncharacterized protein OS=Ajellomyces capsulatus (strain NAm1 / WU24) OX=2059318 GN=HCAG_04560 PE=4 SV=1	A6R4K2	HCAG_04560	16 kDa		unknown	0.72512	0	0	0	0
796	true	Empty	Eukaryotic translation initiation factor subunit eIF2B-gamma OS=Ajellomyces capsulatus (strain H88) OX=544711 GN=HCEG_03335 PE=4 SV=1	F0UFG0	HCEG_03335	64 kDa		unknown	0	0.679	0	0	0
797	true	Empty	DUF895 domain-containing protein OS=Ajellomyces capsulatus OX=5037 GN=I7I51_04431 PE=4 SV=1	A0A8A1MCA5	I7I51_04431	34 kDa		unknown	0	0	0	0.99172	0
798	true	Empty	CTP synthase OS=Ajellomyces capsulatus (strain H143) OX=544712 GN=HCDG_09307 PE=3 SV=1	C6HSX6	HCDG_09307	70 kDa		unknown	0	0.69003	0	0	0
799	true	Empty	Uncharacterized protein OS=Ajellomyces capsulatus (strain G186AR / H82 / ATCC MYA-2454 / RMSCC 2432) OX=447093 GN=HCBG_01191 PE=4 SV=1	C0NA32	HCBG_01191	69 kDa		unknown	0	0	0	0.99172	0
800	true	Empty	HNH nuclease domain-containing protein OS=Ajellomyces capsulatus (strain H88) OX=544711 GN=I7I53_04175 PE=4 SV=1	A0A8A1LP57	I7I53_04175	42 kDa		unknown	0	0	1.7444	0	0
801	true	Empty	Signal recognition particle 54 kDa protein OS=Ajellomyces capsulatus (strain H143) OX=544712 GN=HCDG_04839 PE=3 SV=1	C6HEH2	HCDG_04839	56 kDa	true	unknown	0	0.679	0	0	0
802	true	Empty	RNP domain-containing protein OS=Ajellomyces capsulatus OX=5037 GN=I7I51_06687 PE=4 SV=1	A0A8A1MH86	I7I51_06687	36 kDa		unknown	0.74708	0	0	0	0
803	true	Empty	Uncharacterized protein OS=Ajellomyces capsulatus (strain H88) OX=544711 GN=HCEG_09317 PE=4 SV=1	F0UW25	HCEG_09317	31 kDa		unknown	0	0	1.7444	0	0
804	true	Empty	Pre-mRNA-processing factor 19 OS=Ajellomyces capsulatus (strain H143) OX=544712 GN=HCDG_06730 PE=3 SV=1	C6HKJ9	HCDG_06730	51 kDa		unknown	0	0.69003	0	0	0
805	true	Empty	Uncharacterized protein OS=Ajellomyces capsulatus (strain NAm1 / WU24) OX=2059318 GN=HCAG_02051 PE=4 SV=1	A6QXE4	HCAG_02051	11 kDa		unknown	0	0	0	0	0
806	true	Empty	Asparagine-rich protein OS=Histoplasma ohiense OX=2902605 GN=I7I48_03354 PE=4 SV=1	A0A8H7YL40	I7I48_03354	66 kDa	true	unknown	0	0	0	0	0.683
807	true	Empty	Vacuolar sorting protein OS=Ajellomyces capsulatus (strain H143) OX=544712 GN=HCDG_03638 PE=4 SV=1	C6HC89	HCDG_03638	30 kDa		unknown	0	0.69003	0	0	0
808	true	Empty	Cluster of Alkaline phosphatase OS=Ajellomyces capsulatus (strain G186AR / H82 / ATCC MYA-2454 / RMSCC 2432) OX=447093 GN=HCBG_01678 PE=4 SV=1 (C0NFL2)	C0NFL2 [2]	HCBG_01678	72 kDa	true	unknown	0	0.69003	0	0	0
808.1	true	Empty	Alkaline phosphatase OS=Ajellomyces capsulatus (strain G186AR / H82 / ATCC MYA-2454 / RMSCC 2432) OX=447093 GN=HCBG_01678 PE=4 SV=1	C0NFL2	HCBG_01678	72 kDa	true	unknown	0	0.69003	0	0	0
808.2	true	Empty	Alkaline phosphatase OS=Histoplasma ohiense OX=2902605 GN=I7I48_00651 PE=4 SV=1	A0A8H8D5T6	I7I48_00651	71 kDa	true	unknown	0	0	0	0	0
809	true	Empty	Uncharacterized protein OS=Ajellomyces capsulatus (strain H88) OX=544711 GN=HCEG_08181 PE=4 SV=1	F0UST9	HCEG_08181	70 kDa	true	unknown	0	0	1.6676	0	0
810	true	Empty	Uncharacterized protein OS=Ajellomyces capsulatus (strain H88) OX=544711 GN=HCEG_02823 PE=4 SV=1	F0U9Z5	HCEG_02823	57 kDa		unknown	0	0	1.7444	0	0
811	true	Empty	Uncharacterized protein OS=Ajellomyces capsulatus OX=5037 GN=I7I51_08440 PE=4 SV=1	A0A8A1LXV8	I7I51_08440	19 kDa		unknown	0	0	1.6676	0	0
812	true	Empty	Uncharacterized protein OS=Ajellomyces capsulatus (strain G186AR / H82 / ATCC MYA-2454 / RMSCC 2432) OX=447093 GN=HCBG_07291 PE=4 SV=1	C0NVW1	HCBG_07291	44 kDa		unknown	0	0	0	0	0.683
813	true	Empty	Uncharacterized protein OS=Ajellomyces capsulatus (strain H143) OX=544712 GN=HCDG_05563 PE=4 SV=1	C6HH82	HCDG_05563	50 kDa		unknown	0	0	1.7444	0	0
814	true	Empty	Uncharacterized protein OS=Ajellomyces capsulatus (strain H143) OX=544712 GN=HCDG_09298 PE=4 SV=1	C6HSW7	HCDG_09298	21 kDa		unknown	0.72512	0	0	0	0
815	true	Empty	Phosphotransferase enzyme family protein OS=Ajellomyces capsulatus (strain G186AR / H82 / ATCC MYA-2454 / RMSCC 2432) OX=447093 GN=HCBG_03056 PE=4 SV=1	C0NI84	HCBG_03056	54 kDa		unknown	0	0	1.6676	0	0
816	true	Empty	DNA repair protein Mus7 OS=Histoplasma ohiense OX=2902605 GN=MUS7 PE=4 SV=1	A0A8H7YG14	MUS7	256 kDa	true	unknown	0	0	0	0	0.683
817	true	Empty	Copper transport protein 86 OS=Ajellomyces capsulatus (strain H143) OX=544712 GN=HCDG_04077 PE=3 SV=1	C6HCZ6	HCDG_04077	89 kDa		unknown	0	0	0	0.99172	0
818	true	Empty	Uncharacterized protein OS=Ajellomyces capsulatus (strain H88) OX=544711 GN=HCEG_05937 PE=4 SV=1	F0UKE1	HCEG_05937	28 kDa		unknown	0	0	1.6676	0	0
819	true	Empty	Uncharacterized protein OS=Histoplasma ohiense OX=2902605 GN=I7I48_03422 PE=4 SV=1	A0A8H8CWR7	I7I48_03422	42 kDa		unknown	0	0	1.7444	0	0
820	true	Empty	F-box domain-containing protein (Fragment) OS=Ajellomyces capsulatus OX=5037 GN=I7I51_08421 PE=4 SV=1	A0A8A1LYM6	I7I51_08421	61 kDa		unknown	0	0	0	0.98915	0
821	true	Empty	40S ribosomal protein S18 OS=Ajellomyces capsulatus (strain H143) OX=544712 GN=HCDG_06178 PE=3 SV=1	C6HI28	HCDG_06178	9 kDa		unknown	0	0.69003	0	0	0
822	true	Empty	Superoxide dismutase 1 copper chaperone OS=Ajellomyces capsulatus (strain H143) OX=544712 GN=HCDG_06186 PE=3 SV=1	C6HI36	HCDG_06186	26 kDa		unknown	0	0	0	0	0.64924
823	true	Empty	Uncharacterized protein OS=Ajellomyces capsulatus (strain H88) OX=544711 GN=I7I53_04844 PE=4 SV=1	A0A8A1LRC0	I7I53_04844	12 kDa		unknown	0	0	1.7444	0	0
824	true	Empty	Cluster of Protein kinase OS=Histoplasma ohiense OX=2902605 GN=I7I48_04791 PE=4 SV=1 (A0A8H7YMB0)	A0A8H7YMB0 [2]	I7I48_04791	21 kDa	true	unknown	0	0	0	0.99172	0
824.1	true	Empty	Protein kinase OS=Histoplasma ohiense OX=2902605 GN=I7I48_04791 PE=4 SV=1	A0A8H7YMB0	I7I48_04791	21 kDa	true	unknown	0	0	0	0.99172	0
824.2	true	Empty	Protein kinase OS=Ajellomyces capsulatus (strain G186AR / H82 / ATCC MYA-2454 / RMSCC 2432) OX=447093 GN=HCBG_07887 PE=4 SV=1	C0NY93	HCBG_07887	48 kDa	true	unknown	0	0	0	0.99172	0
825	true	Empty	Inosine-uridine preferring nucleoside hydrolase OS=Ajellomyces capsulatus OX=5037 GN=I7I51_05140 PE=3 SV=1	A0A8A1M793	I7I51_05140	44 kDa		unknown	0	0	0	0	0.683
826	true	Empty	Acyl-CoA dehydrogenase OS=Histoplasma ohiense OX=2902605 GN=I7I48_07575 PE=4 SV=1	A0A8H7YXX1	I7I48_07575	23 kDa		unknown	0	0	1.6676	0	0
827	true	Empty	Type I phosphodiesterase/nucleotide pyrophosphatase OS=Ajellomyces capsulatus (strain H88) OX=544711 GN=HCEG_00064 PE=4 SV=1	F0U720	HCEG_00064	79 kDa		unknown	0	0	0	0	0.64924
828	true	Empty	Aminoglycoside phosphotransferase domain-containing protein OS=Ajellomyces capsulatus (strain NAm1 / WU24) OX=2059318 GN=HCAG_05205 PE=4 SV=1	A6R6E7	HCAG_05205	78 kDa	true	unknown	0	0	0	0.99172	0
829	true	Empty	Uncharacterized protein OS=Ajellomyces capsulatus OX=5037 GN=I7I51_01249 PE=4 SV=1	A0A8A1MHU7	I7I51_01249	34 kDa		unknown	0	0.679	0	0	0
830	true	Empty	Cluster of rRNA processing protein OS=Ajellomyces capsulatus OX=5037 GN=EBP2 PE=3 SV=1 (A0A8H7YK96)	A0A8H7YK96 [2]	EBP2	41 kDa	true	unknown	0	0	0	0	0.64924
830.1	true	Empty	rRNA processing protein OS=Ajellomyces capsulatus OX=5037 GN=EBP2 PE=3 SV=1	A0A8H7YK96	EBP2	41 kDa	true	unknown	0	0	0	0	0.64924
830.2	true	Empty	Uncharacterized protein (Fragment) OS=Ajellomyces capsulatus (strain NAm1 / WU24) OX=2059318 GN=HCAG_09341 PE=3 SV=1	A6XPL8	HCAG_09341	31 kDa	true	unknown	0	0	0	0	0.64924
831	true	Empty	DUF498 domain-containing protein (Fragment) OS=Ajellomyces capsulatus OX=5037 GN=I7I51_04009 PE=4 SV=1	A0A8A1MBG1 (+1)	I7I51_04009	31 kDa		unknown	0	0	1.7444	0	0
832	true	Empty	Protein kinase OS=Ajellomyces capsulatus (strain H88) OX=544711 GN=HCEG_05838 PE=4 SV=1	F0UJT5	HCEG_05838	66 kDa		unknown	0	0	0	0.99172	0
833	true	Empty	Myb-like domain-containing protein OS=Ajellomyces capsulatus OX=5037 GN=I7I51_02198 PE=4 SV=1	A0A8A1M911 (+1)	I7I51_02198	48 kDa		unknown	0	0	0	0.98915	0
834	true	Empty	Uncharacterized protein OS=Ajellomyces capsulatus (strain H88) OX=544711 GN=I7I53_03245 PE=4 SV=1	A0A8A1LS40	I7I53_03245	10 kDa		unknown	0	0	0	0	0
835	true	Empty	Uncharacterized protein OS=Ajellomyces capsulatus (strain H88) OX=544711 GN=I7I53_06373 PE=4 SV=1	A0A8A1LEQ0	I7I53_06373	9 kDa		unknown	0.72512	0	0	0	0
836	true	Empty	Uncharacterized protein OS=Ajellomyces capsulatus (strain H143) OX=544712 GN=HCDG_04242 PE=4 SV=1	C6HDG1	HCDG_04242	11 kDa		unknown	0	0	0	0	0.64924
837	true	Empty	Uncharacterized protein OS=Ajellomyces capsulatus OX=5037 GN=I7I51_02112 PE=4 SV=1	A0A8A1MK79	I7I51_02112	72 kDa		unknown	0	0	0	0	0.64924
838	true	Empty	Uncharacterized protein OS=Ajellomyces capsulatus (strain H143) OX=544712 GN=HCDG_05856 PE=4 SV=1	C6HIH2 (+1)	HCDG_05856	88 kDa	true	unknown	0.74708	0	0	0	0
839	true	Empty	Silencing information regulator OS=Histoplasma ohiense OX=2902605 GN=I7I48_09010 PE=3 SV=1	A0A8H7YGT7	I7I48_09010	42 kDa		unknown	0	0	0	0	0.683
840	true	Empty	Calcium-binding protein OS=Ajellomyces capsulatus OX=5037 GN=CBP1 PE=4 SV=1	A0A8A1MAF7	CBP1	12 kDa		unknown	0	0	1.7444	0	0
841	true	Empty	Uncharacterized protein OS=Ajellomyces capsulatus (strain NAm1 / WU24) OX=2059318 GN=HCAG_04650 PE=4 SV=1	A6R4U2	HCAG_04650	84 kDa	true	unknown	0	0	0	0	0.64924
842	true	Empty	Uncharacterized protein OS=Ajellomyces capsulatus (strain H88) OX=544711 GN=I7I53_03434 PE=4 SV=1	A0A8A1LNZ3	I7I53_03434	8 kDa		unknown	0	0	0	0	0
843	true	Empty	Cluster of Probable alpha/beta-glucosidase agdC OS=Ajellomyces capsulatus (strain NAm1 / WU24) OX=2059318 GN=HCAG_00545 PE=3 SV=1 (A6QT39)	A6QT39 [2]	HCAG_00545	109 kDa	true	unknown	0	0	1.7444	0	0
843.1	true	Empty	Probable alpha/beta-glucosidase agdC OS=Ajellomyces capsulatus (strain NAm1 / WU24) OX=2059318 GN=HCAG_00545 PE=3 SV=1	A6QT39	HCAG_00545	109 kDa	true	unknown	0	0	1.7444	0	0
843.2	true	Empty	Probable alpha/beta-glucosidase agdC OS=Ajellomyces capsulatus OX=5037 GN=I7I52_03826 PE=3 SV=1	A0A8H7ZCG3	I7I52_03826	109 kDa	true	unknown	0	0	1.7444	0	0
844	true	Empty	Cysteine dioxygenase OS=Ajellomyces capsulatus (strain H143) OX=544712 GN=HCDG_00668 PE=3 SV=1	C6H1T6	HCDG_00668	32 kDa		unknown	0	0	0	0	0.683
845	true	Empty	Uncharacterized protein OS=Ajellomyces capsulatus OX=5037 GN=I7I51_04709 PE=4 SV=1	A0A8A1M589	I7I51_04709	22 kDa		unknown	0	0	1.7444	0	0
846	true	Empty	Dicer-like protein OS=Ajellomyces capsulatus OX=5037 GN=I7I51_03320 PE=3 SV=1	A0A8A1M3W0	I7I51_03320	163 kDa		unknown	0	0	0	0.99172	0
847	true	Empty	Vegetative cell wall protein gp1 OS=Ajellomyces capsulatus OX=5037 GN=I7I51_03262 PE=4 SV=1	A0A8A1M728 (+1)	I7I51_03262	77 kDa		unknown	0	0	1.7444	0	0
848	true	Empty	Uncharacterized protein OS=Ajellomyces capsulatus (strain H88) OX=544711 GN=I7I53_06273 PE=4 SV=1	A0A8A1LGE4	I7I53_06273	10 kDa		unknown	0	0	1.7444	0	0
849	true	Empty	Uncharacterized protein OS=Histoplasma ohiense OX=2902605 GN=I7I48_11801 PE=4 SV=1	A0A8H7YMG7	I7I48_11801	7 kDa		unknown	0	0	0	0	0.683
850	true	Empty	RRM domain-containing protein OS=Ajellomyces capsulatus (strain NAm1 / WU24) OX=2059318 GN=HCAG_03175 PE=4 SV=1	A6R0L8	HCAG_03175	87 kDa		unknown	0	0.69003	0	0	0
851	true	Empty	SH3 domain-containing protein OS=Ajellomyces capsulatus (strain H88) OX=544711 GN=I7I53_04811 PE=4 SV=1	A0A8A1LTD7 (+1)	I7I53_04811	60 kDa		unknown	0	0.69003	0	0	0
852	true	Empty	MFS transporter OS=Histoplasma ohiense OX=2902605 GN=NIT16 PE=4 SV=1	A0A8H7YEW4	NIT16	76 kDa		unknown	0	0	0	0	0.64924
853	true	Empty	Aldose 1-epimerase OS=Ajellomyces capsulatus OX=5037 GN=I7I51_05025 PE=4 SV=1	A0A8A1M189	I7I51_05025	45 kDa		unknown	0	0	0	0	0.683
854	true	Empty	Heme haloperoxidase family profile domain-containing protein OS=Ajellomyces capsulatus (strain H88) OX=544711 GN=HCEG_06362 PE=3 SV=1	F0ULJ3	HCEG_06362	68 kDa		unknown	0.74708	0	0	0	0
855	true	Empty	Glyco_transf_20 domain-containing protein OS=Ajellomyces capsulatus (strain NAm1 / WU24) OX=2059318 GN=HCAG_06406 PE=3 SV=1	A6R7W5	HCAG_06406	101 kDa	true	unknown	0	0	1.6676	0	0
856	true	Empty	AdoMet-dependent rRNA methyltransferase SPB1 OS=Ajellomyces capsulatus OX=5037 GN=SPB1 PE=3 SV=1	A0A8H7YH08 (+1)	SPB1	94 kDa		unknown	0	0	1.6676	0	0
857	true	Empty	Cluster of N-alkane-inducible cytochrome P450 OS=Ajellomyces capsulatus (strain H88) OX=544711 GN=HCEG_07709 PE=3 SV=1 (F0URG7)	F0URG7 [2]	HCEG_07709	58 kDa	true	unknown	0	0	1.6676	0	0
857.1	true	Empty	N-alkane-inducible cytochrome P450 OS=Ajellomyces capsulatus (strain H88) OX=544711 GN=HCEG_07709 PE=3 SV=1	F0URG7	HCEG_07709	58 kDa	true	unknown	0	0	1.6676	0	0
857.2	true	Empty	N-alkane-inducible cytochrome P450 OS=Ajellomyces capsulatus (strain H143) OX=544712 GN=HCDG_05686 PE=4 SV=1	C6HHK5	HCDG_05686	26 kDa	true	unknown	0	0	1.6676	0	0
858	true	Empty	Uncharacterized protein OS=Ajellomyces capsulatus OX=5037 GN=I7I51_04552 PE=4 SV=1	A0A8A1MCM8	I7I51_04552	89 kDa		unknown	0	0	0	0.99172	0
859	true	Empty	6-chlorohydroxyquinol-1,2-dioxygenase (Fragment) OS=Ajellomyces capsulatus OX=5037 GN=I7I51_06102 PE=3 SV=1	A0A8A1MJF2	I7I51_06102	28 kDa		unknown	0.72512	0	0	0	0
860	true	Empty	Uncharacterized protein OS=Ajellomyces capsulatus (strain H143) OX=544712 GN=HCDG_09029 PE=4 SV=1	C6HS48 (+1)	HCDG_09029	19 kDa		unknown	0	0	1.7444	0	0
861	true	Empty	Uncharacterized protein OS=Ajellomyces capsulatus (strain H143) OX=544712 GN=HCDG_05216 PE=4 SV=1	C6HGX5	HCDG_05216	52 kDa		unknown	0	0	1.6676	0	0
862	true	Empty	Uncharacterized protein OS=Ajellomyces capsulatus (strain H143) OX=544712 GN=HCDG_08801 PE=4 SV=1	C6HQX9 (+1)	HCDG_08801	30 kDa		unknown	0.74708	0	0	0	0
863	true	Empty	Uncharacterized protein OS=Ajellomyces capsulatus OX=5037 GN=I7I51_03668 PE=4 SV=1	A0A8A1M9T1	I7I51_03668	24 kDa		unknown	0	0	0	0.99172	0
864	true	Empty	Uncharacterized protein OS=Ajellomyces capsulatus OX=5037 GN=I7I52_05791 PE=4 SV=1	A0A8H7YQM4	I7I52_05791	21 kDa		unknown	0	0	1.6676	0	0
865	true	Empty	Uncharacterized protein OS=Ajellomyces capsulatus OX=5037 GN=I7I52_08318 PE=4 SV=1	A0A8H7YEU8	I7I52_08318	10 kDa		unknown	0	0	0	0.98915	0
866	true	Empty	Sterigmatocystin 8-O-methyltransferase OS=Ajellomyces capsulatus OX=5037 GN=I7I51_02524 PE=4 SV=1	A0A8A1MDU6 (+2)	I7I51_02524	49 kDa		unknown	0	0.679	0	0	0
867	true	Empty	Cytochrome c mitochondrial import factor (Cyc2) OS=Histoplasma ohiense OX=2902605 GN=CYC2 PE=4 SV=1	A0A8H7YDJ0	CYC2	18 kDa		unknown	0	0	1.7444	0	0
868	true	Empty	Mitochondrial ATP synthase subunit F OS=Ajellomyces capsulatus (strain H88) OX=544711 GN=ATP17 PE=4 SV=1	F0UN96	ATP17	11 kDa		unknown	0	0	0	0	0
869	true	Empty	Uncharacterized protein OS=Ajellomyces capsulatus OX=5037 GN=I7I51_01632 PE=3 SV=1	A0A8A1MIZ0 (+1)	I7I51_01632	85 kDa		unknown	0	0.69003	0	0	0
870	true	Empty	Aminoglycoside phosphotransferase domain-containing protein OS=Ajellomyces capsulatus OX=5037 GN=I7I52_06297 PE=4 SV=1	A0A8H7YUJ0	I7I52_06297	33 kDa		unknown	0.74708	0	0	0	0
871	true	Empty	GPI anchored protein OS=Ajellomyces capsulatus OX=5037 GN=I7I51_01510 PE=4 SV=1	A0A8A1MIE7	I7I51_01510	43 kDa		unknown	0.74708	0	0	0	0
872	true	Empty	Uncharacterized protein OS=Ajellomyces capsulatus OX=5037 GN=I7I51_02046 PE=4 SV=1	A0A8A1MEC5	I7I51_02046	17 kDa		unknown	0	0	0	0.99172	0
873	true	Empty	Uncharacterized protein OS=Ajellomyces capsulatus (strain H143) OX=544712 GN=HCDG_03351 PE=4 SV=1	C6HBF2 (+1)	HCDG_03351	71 kDa		unknown	0	0	1.6676	0	0
874	true	Empty	Uncharacterized protein OS=Ajellomyces capsulatus (strain G186AR / H82 / ATCC MYA-2454 / RMSCC 2432) OX=447093 GN=HCBG_00313 PE=4 SV=1	C0NB17	HCBG_00313	41 kDa		unknown	0	0	0	0	0.64924
END OF FILE
